# Supplementary material for: T-bet+ B cells are activated by and control endogenous retroviruses through TLR-dependent mechanisms
Source: Nat Commun. 2024 Feb 9;15:1229. doi: 10.1038/s41467-024-45201-6 (PMC10858178; doi:10.1038/s41467-024-45201-6)
Supplement: Supplementary file 4 — Source Data [file 41467_2024_45201_MOESM4_ESM.zip]

Archive with 232 entries (177 files):
- 4-Ex-AllSourceData_Yu_110124/
- 4-Ex-AllSourceData_Yu_110124/Ex_SourceData-FigS5h-FACS-IgMMemoryBcells/
- __MACOSX/4-Ex-AllSourceData_Yu_110124/._Ex_SourceData-FigS5h-FACS-IgMMemoryBcells
- 4-Ex-AllSourceData_Yu_110124/Ex_SourceData-FigS5f-Magdayu_IL-4REV/
- __MACOSX/4-Ex-AllSourceData_Yu_110124/._Ex_SourceData-FigS5f-Magdayu_IL-4REV
- 4-Ex-AllSourceData_Yu_110124/Ex_SourceData-FigS3d-Ab-inhbitionIn vitro_2019/
- __MACOSX/4-Ex-AllSourceData_Yu_110124/._Ex_SourceData-FigS3d-Ab-inhbitionIn vitro_2019
- 4-Ex-AllSourceData_Yu_110124/Ex_SourceData-FigS4e-HEp-2_Duschner/
- __MACOSX/4-Ex-AllSourceData_Yu_110124/._Ex_SourceData-FigS4e-HEp-2_Duschner
- 4-Ex-AllSourceData_Yu_110124/Ex_SourceData-Fig7a-GFPIgE-ELISA/
- __MACOSX/4-Ex-AllSourceData_Yu_110124/._Ex_SourceData-Fig7a-GFPIgE-ELISA
- 4-Ex-AllSourceData_Yu_110124/Ex_SourceData-FigS2j-BlutFACSGFP-generations/
- __MACOSX/4-Ex-AllSourceData_Yu_110124/._Ex_SourceData-FigS2j-BlutFACSGFP-generations
- 4-Ex-AllSourceData_Yu_110124/Ex_SourceData-FigS5b-CD23MFI/
- __MACOSX/4-Ex-AllSourceData_Yu_110124/._Ex_SourceData-FigS5b-CD23MFI
- 4-Ex-AllSourceData_Yu_110124/Ex_SourceData-Fig3c-WB-Sera-GFP/
- __MACOSX/4-Ex-AllSourceData_Yu_110124/._Ex_SourceData-Fig3c-WB-Sera-GFP
- 4-Ex-AllSourceData_Yu_110124/Ex_SourceData-FigS3c-ELIspot-GFPBcells/
- __MACOSX/4-Ex-AllSourceData_Yu_110124/._Ex_SourceData-FigS3c-ELIspot-GFPBcells
- 4-Ex-AllSourceData_Yu_110124/.DS_Store
- __MACOSX/4-Ex-AllSourceData_Yu_110124/._.DS_Store
- 4-Ex-AllSourceData_Yu_110124/Ex_SourceData-FigS5d-40LB-IgE/
- __MACOSX/4-Ex-AllSourceData_Yu_110124/._Ex_SourceData-FigS5d-40LB-IgE
- 4-Ex-AllSourceData_Yu_110124/Ex_SourceData-FigS4a-QPCR-IFNg-STAT1-Yu131223x/
- __MACOSX/4-Ex-AllSourceData_Yu_110124/._Ex_SourceData-FigS4a-QPCR-IFNg-STAT1-Yu131223x
- 4-Ex-AllSourceData_Yu_110124/Ex_SourceData-FigS4c-GFPIgG2c-IgE/
- __MACOSX/4-Ex-AllSourceData_Yu_110124/._Ex_SourceData-FigS4c-GFPIgG2c-IgE
- 4-Ex-AllSourceData_Yu_110124/Ex_SourceData-Fig5c_GL7FACS-TW/
- __MACOSX/4-Ex-AllSourceData_Yu_110124/._Ex_SourceData-Fig5c_GL7FACS-TW
- 4-Ex-AllSourceData_Yu_110124/Ex_SourceData-Fig3a-aGFP_ELISA Reporter-mice/
- __MACOSX/4-Ex-AllSourceData_Yu_110124/._Ex_SourceData-Fig3a-aGFP_ELISA Reporter-mice
- 4-Ex-AllSourceData_Yu_110124/Ex_SourceData-Fig8e-BcellStIgM-Ibru/
- __MACOSX/4-Ex-AllSourceData_Yu_110124/._Ex_SourceData-Fig8e-BcellStIgM-Ibru
- 4-Ex-AllSourceData_Yu_110124/Ex_SourceData-Fig5h-TALL-agePhenot/
- __MACOSX/4-Ex-AllSourceData_Yu_110124/._Ex_SourceData-Fig5h-TALL-agePhenot
- 4-Ex-AllSourceData_Yu_110124/Ex_SourceData-Fig6a-MulV-QPCRExp-VL/
- __MACOSX/4-Ex-AllSourceData_Yu_110124/._Ex_SourceData-Fig6a-MulV-QPCRExp-VL
- 4-Ex-AllSourceData_Yu_110124/Ex_SourceData-Fig5g-Tbet-gut-crypts/
- __MACOSX/4-Ex-AllSourceData_Yu_110124/._Ex_SourceData-Fig5g-Tbet-gut-crypts
- 4-Ex-AllSourceData_Yu_110124/Ex_SourceData-FigS2g-Unc93bPCR/
- __MACOSX/4-Ex-AllSourceData_Yu_110124/._Ex_SourceData-FigS2g-Unc93bPCR
- 4-Ex-AllSourceData_Yu_110124/Ex_SourceData-FigS2k-QPCR Genotype/
- __MACOSX/4-Ex-AllSourceData_Yu_110124/._Ex_SourceData-FigS2k-QPCR Genotype
- 4-Ex-AllSourceData_Yu_110124/Ex_SourceData-FigS5c-LPS_ERV-GFP-IgE-in vitro/
- __MACOSX/4-Ex-AllSourceData_Yu_110124/._Ex_SourceData-FigS5c-LPS_ERV-GFP-IgE-in vitro
- 4-Ex-AllSourceData_Yu_110124/Ex_SourceData-Fig4b-GC_frequency/
- __MACOSX/4-Ex-AllSourceData_Yu_110124/._Ex_SourceData-Fig4b-GC_frequency
- 4-Ex-AllSourceData_Yu_110124/Ex_SourceData-Fig2b-Epigenetics/
- __MACOSX/4-Ex-AllSourceData_Yu_110124/._Ex_SourceData-Fig2b-Epigenetics
- 4-Ex-AllSourceData_Yu_110124/Ex_SourceData-Fig7b-BasoIgE-MFI/
- __MACOSX/4-Ex-AllSourceData_Yu_110124/._Ex_SourceData-Fig7b-BasoIgE-MFI
- 4-Ex-AllSourceData_Yu_110124/Ex_SourceData-Fig5a-TbetFACS_linse/
- __MACOSX/4-Ex-AllSourceData_Yu_110124/._Ex_SourceData-Fig5a-TbetFACS_linse
- 4-Ex-AllSourceData_Yu_110124/Ex_SourceData-FigS3a-hA3-EGT315_GFP-exp/
- __MACOSX/4-Ex-AllSourceData_Yu_110124/._Ex_SourceData-FigS3a-hA3-EGT315_GFP-exp
- 4-Ex-AllSourceData_Yu_110124/Ex_SourceData-Fig8c-GFPIgM/
- __MACOSX/4-Ex-AllSourceData_Yu_110124/._Ex_SourceData-Fig8c-GFPIgM
- 4-Ex-AllSourceData_Yu_110124/Ex_SourceData-FigS4b-Magda_Dusch IFNg/
- __MACOSX/4-Ex-AllSourceData_Yu_110124/._Ex_SourceData-FigS4b-Magda_Dusch IFNg
- 4-Ex-AllSourceData_Yu_110124/Ex_SourceData-FigS6a-Single TLRko-Stimulated/
- __MACOSX/4-Ex-AllSourceData_Yu_110124/._Ex_SourceData-FigS6a-Single TLRko-Stimulated
- 4-Ex-AllSourceData_Yu_110124/Ex_SourceData-Fig3f-GFPEZGT/
- __MACOSX/4-Ex-AllSourceData_Yu_110124/._Ex_SourceData-Fig3f-GFPEZGT
- 4-Ex-AllSourceData_Yu_110124/Ex_SourceData-Fig5f_TbetkoIgG_GFP/
- __MACOSX/4-Ex-AllSourceData_Yu_110124/._Ex_SourceData-Fig5f_TbetkoIgG_GFP
- 4-Ex-AllSourceData_Yu_110124/Ex_SourceData-Fig2a-129SV-backcrossF1/
- __MACOSX/4-Ex-AllSourceData_Yu_110124/._Ex_SourceData-Fig2a-129SV-backcrossF1
- 4-Ex-AllSourceData_Yu_110124/Ex_SourceData-FigS5j-HEKTLR7/
- __MACOSX/4-Ex-AllSourceData_Yu_110124/._Ex_SourceData-FigS5j-HEKTLR7
- 4-Ex-AllSourceData_Yu_110124/Ex_SourceData-FigS2i-PCRScreen-uncropped/
- __MACOSX/4-Ex-AllSourceData_Yu_110124/._Ex_SourceData-FigS2i-PCRScreen-uncropped
- 4-Ex-AllSourceData_Yu_110124/Ex_SourceData-FigS5k-HEKTLR9/
- __MACOSX/4-Ex-AllSourceData_Yu_110124/._Ex_SourceData-FigS5k-HEKTLR9
- 4-Ex-AllSourceData_Yu_110124/Ex_SourceData-FigS5a-IgE-PE_BAsoph-Yu_2022/
- __MACOSX/4-Ex-AllSourceData_Yu_110124/._Ex_SourceData-FigS5a-IgE-PE_BAsoph-Yu_2022
- 4-Ex-AllSourceData_Yu_110124/Ex_SourceData-FigS4f-HEp-2_Raw-forS4e/
- __MACOSX/4-Ex-AllSourceData_Yu_110124/._Ex_SourceData-FigS4f-HEp-2_Raw-forS4e
- 4-Ex-AllSourceData_Yu_110124/Ex_SourceData-FigS6b-40LBCD23/
- __MACOSX/4-Ex-AllSourceData_Yu_110124/._Ex_SourceData-FigS6b-40LBCD23
- 4-Ex-AllSourceData_Yu_110124/Ex_SourceData-Fig3b-ELISA-IgG_EGT315/
- __MACOSX/4-Ex-AllSourceData_Yu_110124/._Ex_SourceData-Fig3b-ELISA-IgG_EGT315
- 4-Ex-AllSourceData_Yu_110124/Ex_SourceData-Fig2c-hA3-mutation-GFP/
- __MACOSX/4-Ex-AllSourceData_Yu_110124/._Ex_SourceData-Fig2c-hA3-mutation-GFP
- 4-Ex-AllSourceData_Yu_110124/Ex_SourceData-Fig5b_ABC-TW/
- __MACOSX/4-Ex-AllSourceData_Yu_110124/._Ex_SourceData-Fig5b_ABC-TW
- 4-Ex-AllSourceData_Yu_110124/Ex_SourceData-Fig5d-INFg-Sera/
- __MACOSX/4-Ex-AllSourceData_Yu_110124/._Ex_SourceData-Fig5d-INFg-Sera
- 4-Ex-AllSourceData_Yu_110124/Ex_SourceData-Fig1i-Gut_CryptsGFP/
- __MACOSX/4-Ex-AllSourceData_Yu_110124/._Ex_SourceData-Fig1i-Gut_CryptsGFP
- 4-Ex-AllSourceData_Yu_110124/Ex_SourceData-Fig6c-aDNA-ELISA/
- __MACOSX/4-Ex-AllSourceData_Yu_110124/._Ex_SourceData-Fig6c-aDNA-ELISA
- 4-Ex-AllSourceData_Yu_110124/Ex_SourceData-Fig4c-IgDminus_GL7/
- __MACOSX/4-Ex-AllSourceData_Yu_110124/._Ex_SourceData-Fig4c-IgDminus_GL7
- 4-Ex-AllSourceData_Yu_110124/Ex_SourceData-Fig1c-PCR_ES_MEF-pMOV-GFPYu/
- __MACOSX/4-Ex-AllSourceData_Yu_110124/._Ex_SourceData-Fig1c-PCR_ES_MEF-pMOV-GFPYu
- 4-Ex-AllSourceData_Yu_110124/Ex_SourceData-Fig4d-QPCR-MuLV_TbetAID/
- __MACOSX/4-Ex-AllSourceData_Yu_110124/._Ex_SourceData-Fig4d-QPCR-MuLV_TbetAID
- 4-Ex-AllSourceData_Yu_110124/Ex_SourceData-Fig6b-aMulV IgG-ELISA-SG/
- __MACOSX/4-Ex-AllSourceData_Yu_110124/._Ex_SourceData-Fig6b-aMulV IgG-ELISA-SG
- 4-Ex-AllSourceData_Yu_110124/Ex_SourceData-Fig5e-IgG2c-ELISA/
- __MACOSX/4-Ex-AllSourceData_Yu_110124/._Ex_SourceData-Fig5e-IgG2c-ELISA
- 4-Ex-AllSourceData_Yu_110124/Ex_SourceData-FigS5e-CBA-IL4IL5/
- __MACOSX/4-Ex-AllSourceData_Yu_110124/._Ex_SourceData-FigS5e-CBA-IL4IL5
- 4-Ex-AllSourceData_Yu_110124/Ex_SourceData-Fig8d-BcellSt-IgM/
- __MACOSX/4-Ex-AllSourceData_Yu_110124/._Ex_SourceData-Fig8d-BcellSt-IgM
- 4-Ex-AllSourceData_Yu_110124/Ex_SourceData-Fig8f-LPSIL4CD23/
- __MACOSX/4-Ex-AllSourceData_Yu_110124/._Ex_SourceData-Fig8f-LPSIL4CD23
- 4-Ex-AllSourceData_Yu_110124/Ex_SourceData-FigS2f-Pcx_QPCR-WB/
- __MACOSX/4-Ex-AllSourceData_Yu_110124/._Ex_SourceData-FigS2f-Pcx_QPCR-WB
- 4-Ex-AllSourceData_Yu_110124/Ex_SourceData-Fig1h-Organ-celltypesGFP/
- __MACOSX/4-Ex-AllSourceData_Yu_110124/._Ex_SourceData-Fig1h-Organ-celltypesGFP
- 4-Ex-AllSourceData_Yu_110124/Ex_SourceData-FigS5h-FACS-IgMMemoryBcells/Ex_SourceData-FigS5h-IgMmemo.xlsx
- __MACOSX/4-Ex-AllSourceData_Yu_110124/Ex_SourceData-FigS5h-FACS-IgMMemoryBcells/._Ex_SourceData-FigS5h-IgMmemo.xlsx
- 4-Ex-AllSourceData_Yu_110124/Ex_SourceData-FigS5f-Magdayu_IL-4REV/Ex_SourceData-S5f-REV-YUMAGDA_IL-4_zusammenfassung_2023.xlsx
- __MACOSX/4-Ex-AllSourceData_Yu_110124/Ex_SourceData-FigS5f-Magdayu_IL-4REV/._Ex_SourceData-S5f-REV-YUMAGDA_IL-4_zusammenfassung_2023.xlsx
- 4-Ex-AllSourceData_Yu_110124/Ex_SourceData-FigS3d-Ab-inhbitionIn vitro_2019/Ex_SourceData-FigS3d-InhibitionAK-in vitro_2019.xlsx
- __MACOSX/4-Ex-AllSourceData_Yu_110124/Ex_SourceData-FigS3d-Ab-inhbitionIn vitro_2019/._Ex_SourceData-FigS3d-InhibitionAK-in vitro_2019.xlsx
- 4-Ex-AllSourceData_Yu_110124/Ex_SourceData-FigS4e-HEp-2_Duschner/Ex_SourceData-FigS4e-Hep2-Staining_mit_Ali5.xlsx
- __MACOSX/4-Ex-AllSourceData_Yu_110124/Ex_SourceData-FigS4e-HEp-2_Duschner/._Ex_SourceData-FigS4e-Hep2-Staining_mit_Ali5.xlsx
- 4-Ex-AllSourceData_Yu_110124/Ex_SourceData-Fig7a-GFPIgE-ELISA/Ex_SourceData-Fig7a_IgE-ELISA-Linse-61222Yu.xlsx
- __MACOSX/4-Ex-AllSourceData_Yu_110124/Ex_SourceData-Fig7a-GFPIgE-ELISA/._Ex_SourceData-Fig7a_IgE-ELISA-Linse-61222Yu.xlsx
- 4-Ex-AllSourceData_Yu_110124/Ex_SourceData-FigS2j-BlutFACSGFP-generations/Ex_SourceData-FigS2j-EGT-315 _ERV-GFP_Generations.xlsx
- __MACOSX/4-Ex-AllSourceData_Yu_110124/Ex_SourceData-FigS2j-BlutFACSGFP-generations/._Ex_SourceData-FigS2j-EGT-315 _ERV-GFP_Generations.xlsx
- 4-Ex-AllSourceData_Yu_110124/Ex_SourceData-FigS5b-CD23MFI/Ex_SourceData-Fig.S5b_EGT-CD23.xlsx
- __MACOSX/4-Ex-AllSourceData_Yu_110124/Ex_SourceData-FigS5b-CD23MFI/._Ex_SourceData-Fig.S5b_EGT-CD23.xlsx
- 4-Ex-AllSourceData_Yu_110124/Ex_SourceData-Fig3c-WB-Sera-GFP/Ex_SourceData-Fig3c-WB-Sera-GFP.xlsx
- __MACOSX/4-Ex-AllSourceData_Yu_110124/Ex_SourceData-Fig3c-WB-Sera-GFP/._Ex_SourceData-Fig3c-WB-Sera-GFP.xlsx
- 4-Ex-AllSourceData_Yu_110124/Ex_SourceData-FigS3c-ELIspot-GFPBcells/Ex_SourceData-FigS3c-ELISPOT-GFPspecifcBcells100419.xlsx
- __MACOSX/4-Ex-AllSourceData_Yu_110124/Ex_SourceData-FigS3c-ELIspot-GFPBcells/._Ex_SourceData-FigS3c-ELISPOT-GFPspecifcBcells100419.xlsx
- 4-Ex-AllSourceData_Yu_110124/Ex_SourceData-FigS5d-40LB-IgE/Ex_SourceData-FigS5d-rREV-40LBIgE_250923.xlsx
- __MACOSX/4-Ex-AllSourceData_Yu_110124/Ex_SourceData-FigS5d-40LB-IgE/._Ex_SourceData-FigS5d-rREV-40LBIgE_250923.xlsx
- 4-Ex-AllSourceData_Yu_110124/Ex_SourceData-FigS4a-QPCR-IFNg-STAT1-Yu131223x/Ex_SourceData-FigS4a-qPCRs-IFNg-STAT-1_VL.xlsx
- __MACOSX/4-Ex-AllSourceData_Yu_110124/Ex_SourceData-FigS4a-QPCR-IFNg-STAT1-Yu131223x/._Ex_SourceData-FigS4a-qPCRs-IFNg-STAT-1_VL.xlsx
- 4-Ex-AllSourceData_Yu_110124/Ex_SourceData-FigS4c-GFPIgG2c-IgE/Ex_SourceData-FigS4c-aGFP-IgG2c-ELISA-Linse-300421.xlsx
- __MACOSX/4-Ex-AllSourceData_Yu_110124/Ex_SourceData-FigS4c-GFPIgG2c-IgE/._Ex_SourceData-FigS4c-aGFP-IgG2c-ELISA-Linse-300421.xlsx
- 4-Ex-AllSourceData_Yu_110124/Ex_SourceData-Fig5c_GL7FACS-TW/Ex_SourceData-Fig5c_GL7-T-bet results-TW-221023YU.xlsx
- __MACOSX/4-Ex-AllSourceData_Yu_110124/Ex_SourceData-Fig5c_GL7FACS-TW/._Ex_SourceData-Fig5c_GL7-T-bet results-TW-221023YU.xlsx
- 4-Ex-AllSourceData_Yu_110124/Ex_SourceData-Fig3a-aGFP_ELISA Reporter-mice/Ex_SourceData-Fig3a-aGFPELISA_Reportermice.xlsx
- __MACOSX/4-Ex-AllSourceData_Yu_110124/Ex_SourceData-Fig3a-aGFP_ELISA Reporter-mice/._Ex_SourceData-Fig3a-aGFPELISA_Reportermice.xlsx
- 4-Ex-AllSourceData_Yu_110124/Ex_SourceData-Fig8e-BcellStIgM-Ibru/Ex_SourceData-Fig8e_r-anti-IgM-Ibrutinib.xlsx
- __MACOSX/4-Ex-AllSourceData_Yu_110124/Ex_SourceData-Fig8e-BcellStIgM-Ibru/._Ex_SourceData-Fig8e_r-anti-IgM-Ibrutinib.xlsx
- 4-Ex-AllSourceData_Yu_110124/Ex_SourceData-Fig5h-TALL-agePhenot/Ex_SourceData-Fig5h-EGT-315Tbet-Tumors-Age_phenotype.xlsx
- __MACOSX/4-Ex-AllSourceData_Yu_110124/Ex_SourceData-Fig5h-TALL-agePhenot/._Ex_SourceData-Fig5h-EGT-315Tbet-Tumors-Age_phenotype.xlsx
- 4-Ex-AllSourceData_Yu_110124/Ex_SourceData-Fig6a-MulV-QPCRExp-VL/Ex_SourceData-Fig6a-qPCRs-MuLV_VL.xlsx
- __MACOSX/4-Ex-AllSourceData_Yu_110124/Ex_SourceData-Fig6a-MulV-QPCRExp-VL/._Ex_SourceData-Fig6a-qPCRs-MuLV_VL.xlsx
- 4-Ex-AllSourceData_Yu_110124/Ex_SourceData-Fig5g-Tbet-gut-crypts/Ex_SourceData-Fig5g-Tbet-gut-crypts-data.xlsx
- __MACOSX/4-Ex-AllSourceData_Yu_110124/Ex_SourceData-Fig5g-Tbet-gut-crypts/._Ex_SourceData-Fig5g-Tbet-gut-crypts-data.xlsx
- 4-Ex-AllSourceData_Yu_110124/Ex_SourceData-FigS2g-Unc93bPCR/Ex_SourceData-Fig-S2g-Unc93b1_qPCR 020222_SG.xlsx
- __MACOSX/4-Ex-AllSourceData_Yu_110124/Ex_SourceData-FigS2g-Unc93bPCR/._Ex_SourceData-Fig-S2g-Unc93b1_qPCR 020222_SG.xlsx
- 4-Ex-AllSourceData_Yu_110124/Ex_SourceData-FigS2k-QPCR Genotype/Ex_SourceData-FigS2k-QPCR_ERV-GFP.xlsx
- __MACOSX/4-Ex-AllSourceData_Yu_110124/Ex_SourceData-FigS2k-QPCR Genotype/._Ex_SourceData-FigS2k-QPCR_ERV-GFP.xlsx
- 4-Ex-AllSourceData_Yu_110124/Ex_SourceData-FigS2k-QPCR Genotype/Ex_SourceData-FigS2k-Insert PCR ERV-GFP Gel-uncropped.xlsx
- __MACOSX/4-Ex-AllSourceData_Yu_110124/Ex_SourceData-FigS2k-QPCR Genotype/._Ex_SourceData-FigS2k-Insert PCR ERV-GFP Gel-uncropped.xlsx
- 4-Ex-AllSourceData_Yu_110124/Ex_SourceData-FigS5c-LPS_ERV-GFP-IgE-in vitro/Ex_SourceData-FigS5c_REV-LPSIgE_240923_invitro.xlsx
- __MACOSX/4-Ex-AllSourceData_Yu_110124/Ex_SourceData-FigS5c-LPS_ERV-GFP-IgE-in vitro/._Ex_SourceData-FigS5c_REV-LPSIgE_240923_invitro.xlsx
- 4-Ex-AllSourceData_Yu_110124/Ex_SourceData-Fig4b-GC_frequency/Ex_SourceData-Fig4b-ERV-GFP-GC-frequency-Summary.xlsx
- __MACOSX/4-Ex-AllSourceData_Yu_110124/Ex_SourceData-Fig4b-GC_frequency/._Ex_SourceData-Fig4b-ERV-GFP-GC-frequency-Summary.xlsx
- 4-Ex-AllSourceData_Yu_110124/Ex_SourceData-Fig2b-Epigenetics/Ex_SourceData-Fig-2b-qPCR pMOV-GFP_Epigenetics.xlsx
- __MACOSX/4-Ex-AllSourceData_Yu_110124/Ex_SourceData-Fig2b-Epigenetics/._Ex_SourceData-Fig-2b-qPCR pMOV-GFP_Epigenetics.xlsx
- 4-Ex-AllSourceData_Yu_110124/Ex_SourceData-Fig7b-BasoIgE-MFI/Ex_SourceData-Fig7b_IgE-Basophile-MFI.xlsx
- __MACOSX/4-Ex-AllSourceData_Yu_110124/Ex_SourceData-Fig7b-BasoIgE-MFI/._Ex_SourceData-Fig7b_IgE-Basophile-MFI.xlsx
- 4-Ex-AllSourceData_Yu_110124/Ex_SourceData-Fig5a-TbetFACS_linse/Ex_SourceData-Fig5a-TbetFACS-Linse-300421.xlsx
- __MACOSX/4-Ex-AllSourceData_Yu_110124/Ex_SourceData-Fig5a-TbetFACS_linse/._Ex_SourceData-Fig5a-TbetFACS-Linse-300421.xlsx
- 4-Ex-AllSourceData_Yu_110124/Ex_SourceData-FigS3a-hA3-EGT315_GFP-exp/Ex_SourceData-FigS3a-hA3-EGT315-GFPexp.xlsx
- __MACOSX/4-Ex-AllSourceData_Yu_110124/Ex_SourceData-FigS3a-hA3-EGT315_GFP-exp/._Ex_SourceData-FigS3a-hA3-EGT315-GFPexp.xlsx
- 4-Ex-AllSourceData_Yu_110124/Ex_SourceData-Fig8c-GFPIgM/Ex_SourceData-Fig8c-aGFP-IgM-ELISA-Linse61222Yu.xlsx
- __MACOSX/4-Ex-AllSourceData_Yu_110124/Ex_SourceData-Fig8c-GFPIgM/._Ex_SourceData-Fig8c-aGFP-IgM-ELISA-Linse61222Yu.xlsx
- 4-Ex-AllSourceData_Yu_110124/Ex_SourceData-FigS4b-Magda_Dusch IFNg/Ex_SourceData-Fig-S4b-IFNg-NK_070121SG.xlsx
- __MACOSX/4-Ex-AllSourceData_Yu_110124/Ex_SourceData-FigS4b-Magda_Dusch IFNg/._Ex_SourceData-Fig-S4b-IFNg-NK_070121SG.xlsx
- 4-Ex-AllSourceData_Yu_110124/Ex_SourceData-FigS4b-Magda_Dusch IFNg/Ex_SourceData-Fig S4b-1-MAGDA_IFN_g_zusammenfassung_04012021.xlsx
- __MACOSX/4-Ex-AllSourceData_Yu_110124/Ex_SourceData-FigS4b-Magda_Dusch IFNg/._Ex_SourceData-Fig S4b-1-MAGDA_IFN_g_zusammenfassung_04012021.xlsx
- 4-Ex-AllSourceData_Yu_110124/Ex_SourceData-FigS6a-Single TLRko-Stimulated/Ex_SourceData-FigS6a-rSingle TLRko.xlsx
- __MACOSX/4-Ex-AllSourceData_Yu_110124/Ex_SourceData-FigS6a-Single TLRko-Stimulated/._Ex_SourceData-FigS6a-rSingle TLRko.xlsx
- 4-Ex-AllSourceData_Yu_110124/Ex_SourceData-Fig3f-GFPEZGT/Ex_SourceData-Fig.3f_antiGFP-ELISA-YU .xlsx
- __MACOSX/4-Ex-AllSourceData_Yu_110124/Ex_SourceData-Fig3f-GFPEZGT/._Ex_SourceData-Fig.3f_antiGFP-ELISA-YU .xlsx
- 4-Ex-AllSourceData_Yu_110124/Ex_SourceData-Fig5f_TbetkoIgG_GFP/Ex_SourceData-Fig5f_TbetkoIgG_GFP.xlsx
- __MACOSX/4-Ex-AllSourceData_Yu_110124/Ex_SourceData-Fig5f_TbetkoIgG_GFP/._Ex_SourceData-Fig5f_TbetkoIgG_GFP.xlsx
- 4-Ex-AllSourceData_Yu_110124/Ex_SourceData-Fig2a-129SV-backcrossF1/Ex_SourceData-Fig-2a-129SVbackcrossGFP_141222Yu.xlsx
- __MACOSX/4-Ex-AllSourceData_Yu_110124/Ex_SourceData-Fig2a-129SV-backcrossF1/._Ex_SourceData-Fig-2a-129SVbackcrossGFP_141222Yu.xlsx
- 4-Ex-AllSourceData_Yu_110124/Ex_SourceData-FigS5j-HEKTLR7/Ex_SourceData-FigS5j_rHEKhTLR7As.xlsx
- __MACOSX/4-Ex-AllSourceData_Yu_110124/Ex_SourceData-FigS5j-HEKTLR7/._Ex_SourceData-FigS5j_rHEKhTLR7As.xlsx
- 4-Ex-AllSourceData_Yu_110124/Ex_SourceData-FigS2i-PCRScreen-uncropped/Ex_SourceData-S2i-PCR-Screen-uncropped.xlsx
- __MACOSX/4-Ex-AllSourceData_Yu_110124/Ex_SourceData-FigS2i-PCRScreen-uncropped/._Ex_SourceData-S2i-PCR-Screen-uncropped.xlsx
- 4-Ex-AllSourceData_Yu_110124/Ex_SourceData-FigS5k-HEKTLR9/Ex_SourceData-Fig.S5k_rHEKmTLR9Assay.xlsx
- __MACOSX/4-Ex-AllSourceData_Yu_110124/Ex_SourceData-FigS5k-HEKTLR9/._Ex_SourceData-Fig.S5k_rHEKmTLR9Assay.xlsx
- 4-Ex-AllSourceData_Yu_110124/Ex_SourceData-FigS5a-IgE-PE_BAsoph-Yu_2022/Ex_SourceData-FigS5a-IgE-PE-Basophile neu.xlsx
- __MACOSX/4-Ex-AllSourceData_Yu_110124/Ex_SourceData-FigS5a-IgE-PE_BAsoph-Yu_2022/._Ex_SourceData-FigS5a-IgE-PE-Basophile neu.xlsx
- 4-Ex-AllSourceData_Yu_110124/Ex_SourceData-FigS4f-HEp-2_Raw-forS4e/Ex_SourceData-S4f-Ausw Hep2-RAW forS4ePD.xlsx
- __MACOSX/4-Ex-AllSourceData_Yu_110124/Ex_SourceData-FigS4f-HEp-2_Raw-forS4e/._Ex_SourceData-S4f-Ausw Hep2-RAW forS4ePD.xlsx
- 4-Ex-AllSourceData_Yu_110124/Ex_SourceData-FigS6b-40LBCD23/Ex_SourceData-FigS6b-40LB-CD23-IL-4Zus51023.xlsx
- __MACOSX/4-Ex-AllSourceData_Yu_110124/Ex_SourceData-FigS6b-40LBCD23/._Ex_SourceData-FigS6b-40LB-CD23-IL-4Zus51023.xlsx
- 4-Ex-AllSourceData_Yu_110124/Ex_SourceData-Fig3b-ELISA-IgG_EGT315/Ex-SourceData-Fig3b-ELISA_IgG EGT315.xlsx
- __MACOSX/4-Ex-AllSourceData_Yu_110124/Ex_SourceData-Fig3b-ELISA-IgG_EGT315/._Ex-SourceData-Fig3b-ELISA_IgG EGT315.xlsx
- 4-Ex-AllSourceData_Yu_110124/Ex_SourceData-Fig2c-hA3-mutation-GFP/Ex_SourceData-Fig-2c-LopezYu-Mutation_number-71222.xlsx
- __MACOSX/4-Ex-AllSourceData_Yu_110124/Ex_SourceData-Fig2c-hA3-mutation-GFP/._Ex_SourceData-Fig-2c-LopezYu-Mutation_number-71222.xlsx
- 4-Ex-AllSourceData_Yu_110124/Ex_SourceData-Fig2c-hA3-mutation-GFP/Ex_SourceData-Fig-2c-LopezYu-GFP_RNAexp-71222.xlsx
- __MACOSX/4-Ex-AllSourceData_Yu_110124/Ex_SourceData-Fig2c-hA3-mutation-GFP/._Ex_SourceData-Fig-2c-LopezYu-GFP_RNAexp-71222.xlsx
- 4-Ex-AllSourceData_Yu_110124/Ex_SourceData-Fig5b_ABC-TW/Ex_SourceData-Fig5b-TW-T-bet_ERL15823 results221023.xlsx
- __MACOSX/4-Ex-AllSourceData_Yu_110124/Ex_SourceData-Fig5b_ABC-TW/._Ex_SourceData-Fig5b-TW-T-bet_ERL15823 results221023.xlsx
- 4-Ex-AllSourceData_Yu_110124/Ex_SourceData-Fig5d-INFg-Sera/Ex_SourceData-Fig5d-Philipp_ IBA serum_inflammation2TA.xlsx
- __MACOSX/4-Ex-AllSourceData_Yu_110124/Ex_SourceData-Fig5d-INFg-Sera/._Ex_SourceData-Fig5d-Philipp_ IBA serum_inflammation2TA.xlsx
- 4-Ex-AllSourceData_Yu_110124/Ex_SourceData-Fig1i-Gut_CryptsGFP/Ex_SourceData-Fig1i-crypts gut 14032021xlsx.xlsx
- __MACOSX/4-Ex-AllSourceData_Yu_110124/Ex_SourceData-Fig1i-Gut_CryptsGFP/._Ex_SourceData-Fig1i-crypts gut 14032021xlsx.xlsx
- 4-Ex-AllSourceData_Yu_110124/Ex_SourceData-Fig6c-aDNA-ELISA/Ex_SourceData-Fig6c-anti-DNA-IgG ELISA_110521 PDML.xlsx
- __MACOSX/4-Ex-AllSourceData_Yu_110124/Ex_SourceData-Fig6c-aDNA-ELISA/._Ex_SourceData-Fig6c-anti-DNA-IgG ELISA_110521 PDML.xlsx
- 4-Ex-AllSourceData_Yu_110124/Ex_SourceData-Fig4c-IgDminus_GL7/Ex_SourceData-Fig4c-GL7IgDminus-61023Yu.xlsx
- __MACOSX/4-Ex-AllSourceData_Yu_110124/Ex_SourceData-Fig4c-IgDminus_GL7/._Ex_SourceData-Fig4c-GL7IgDminus-61023Yu.xlsx
- 4-Ex-AllSourceData_Yu_110124/Ex_SourceData-Fig1c-PCR_ES_MEF-pMOV-GFPYu/Ex_SourceData-Fig1c-Rauch2019 ES-MEF_Yu.xlsx
- __MACOSX/4-Ex-AllSourceData_Yu_110124/Ex_SourceData-Fig1c-PCR_ES_MEF-pMOV-GFPYu/._Ex_SourceData-Fig1c-Rauch2019 ES-MEF_Yu.xlsx
- 4-Ex-AllSourceData_Yu_110124/Ex_SourceData-Fig4d-QPCR-MuLV_TbetAID/Ex_SourceData-Fig4d-qPCRs_MuLV_TbetAID.xlsx
- __MACOSX/4-Ex-AllSourceData_Yu_110124/Ex_SourceData-Fig4d-QPCR-MuLV_TbetAID/._Ex_SourceData-Fig4d-qPCRs_MuLV_TbetAID.xlsx
- 4-Ex-AllSourceData_Yu_110124/Ex_SourceData-Fig6b-aMulV IgG-ELISA-SG/Ex_SourceData-Fig6b-antiMulVELISAIgG-81222Yu.xlsx
- __MACOSX/4-Ex-AllSourceData_Yu_110124/Ex_SourceData-Fig6b-aMulV IgG-ELISA-SG/._Ex_SourceData-Fig6b-antiMulVELISAIgG-81222Yu.xlsx
- 4-Ex-AllSourceData_Yu_110124/Ex_SourceData-Fig5e-IgG2c-ELISA/Ex_SourceData-Fig.5e_IgG2c-ELISA.xlsx
- __MACOSX/4-Ex-AllSourceData_Yu_110124/Ex_SourceData-Fig5e-IgG2c-ELISA/._Ex_SourceData-Fig.5e_IgG2c-ELISA.xlsx
- 4-Ex-AllSourceData_Yu_110124/Ex_SourceData-FigS5e-CBA-IL4IL5/Ex_SourceData-S5e-1-REV-IL4-Ausw170923Yux3x.xlsx
- __MACOSX/4-Ex-AllSourceData_Yu_110124/Ex_SourceData-FigS5e-CBA-IL4IL5/._Ex_SourceData-S5e-1-REV-IL4-Ausw170923Yux3x.xlsx
- 4-Ex-AllSourceData_Yu_110124/Ex_SourceData-FigS5e-CBA-IL4IL5/Ex_SourceData-S5e-2-REV-IL5-Ausw170923Yu3x.xlsx
- 4-Ex-AllSourceData_Yu_110124/Ex_SourceData-Fig8d-BcellSt-IgM/Ex_SourceData-Fig8d-r B cellSt-IgM-2023Duschner.xlsx
- __MACOSX/4-Ex-AllSourceData_Yu_110124/Ex_SourceData-Fig8d-BcellSt-IgM/._Ex_SourceData-Fig8d-r B cellSt-IgM-2023Duschner.xlsx
- 4-Ex-AllSourceData_Yu_110124/Ex_SourceData-Fig8f-LPSIL4CD23/Ex_SourceData-Fig8f-LPSIL4CD23.xlsx
- __MACOSX/4-Ex-AllSourceData_Yu_110124/Ex_SourceData-Fig8f-LPSIL4CD23/._Ex_SourceData-Fig8f-LPSIL4CD23.xlsx
- 4-Ex-AllSourceData_Yu_110124/Ex_SourceData-FigS2f-Pcx_QPCR-WB/Ex_SourceData-Fig-S2f-REV_Pcx-QPCR_7923Yu.xlsx
- __MACOSX/4-Ex-AllSourceData_Yu_110124/Ex_SourceData-FigS2f-Pcx_QPCR-WB/._Ex_SourceData-Fig-S2f-REV_Pcx-QPCR_7923Yu.xlsx
- 4-Ex-AllSourceData_Yu_110124/Ex_SourceData-FigS2f-Pcx_QPCR-WB/Ex_SourceData-S2f-rPcx-WesternBlot_150923Yu-uncropped.xlsx
- __MACOSX/4-Ex-AllSourceData_Yu_110124/Ex_SourceData-FigS2f-Pcx_QPCR-WB/._Ex_SourceData-S2f-rPcx-WesternBlot_150923Yu-uncropped.xlsx
- 4-Ex-AllSourceData_Yu_110124/Ex_SourceData-FigS2f-Pcx_QPCR-WB/Ex_SourceData-S2f-1-REVISION-Ausw-Pcx-Yu6923.xlsx
- __MACOSX/4-Ex-AllSourceData_Yu_110124/Ex_SourceData-FigS2f-Pcx_QPCR-WB/._Ex_SourceData-S2f-1-REVISION-Ausw-Pcx-Yu6923.xlsx
- 4-Ex-AllSourceData_Yu_110124/Ex_SourceData-Fig1h-Organ-celltypesGFP/Ex_SourceData-1h-BM-Eileen-Celltypes-GFP+BM_180822.xlsx
- __MACOSX/4-Ex-AllSourceData_Yu_110124/Ex_SourceData-Fig1h-Organ-celltypesGFP/._Ex_SourceData-1h-BM-Eileen-Celltypes-GFP+BM_180822.xlsx
- 4-Ex-AllSourceData_Yu_110124/Ex_SourceData-Fig1h-Organ-celltypesGFP/Ex_SourceData-1h-SP_Eileen-Celltypes-GFP+SPLEEN_180822.xlsx
- __MACOSX/4-Ex-AllSourceData_Yu_110124/Ex_SourceData-Fig1h-Organ-celltypesGFP/._Ex_SourceData-1h-SP_Eileen-Celltypes-GFP+SPLEEN_180822.xlsx
