# Supplementary material for: T-bet+ B cells are activated by and control endogenous retroviruses through TLR-dependent mechanisms
Source: Nat Commun. 2024 Feb 9;15:1229. doi: 10.1038/s41467-024-45201-6 (PMC10858178; doi:10.1038/s41467-024-45201-6)
Supplement: Supplementary file 4 — Source Data [file 41467_2024_45201_MOESM4_ESM.zip › 4-Ex-AllSourceData_Yu_110124/Ex_SourceData-FigS5h-FACS-IgMMemoryBcells/Ex_SourceData-FigS5h-IgMmemo.xlsx]

## Sheet: FigS5h-IgMmemo
C57BL/6 (CD23-)	Tlr3-/-Tlr7-/-Tlr9-/-(CD23-)	C57BL/6 (CD23+)	Tlr3-/-Tlr7-/-Tlr9-/-(CD23+)
4.53	5.85	0.4	0.16
4.16	4.56	0.15	0.11
4.81	5	0.66	0.85
8.96	7.45	1.24	0.5
4.58	2.23	0.3	0.48
3.3	4.8	0.06	0.29
10.3	8.96	0.88	0.21
7.31	2.98	0.83	0.69
5.09	9.76	0.58	0.49
	30.4		0.56
