# Supplementary material for: T-bet+ B cells are activated by and control endogenous retroviruses through TLR-dependent mechanisms
Source: Nat Commun. 2024 Feb 9;15:1229. doi: 10.1038/s41467-024-45201-6 (PMC10858178; doi:10.1038/s41467-024-45201-6)
Supplement: Supplementary file 4 — Source Data [file 41467_2024_45201_MOESM4_ESM.zip › 4-Ex-AllSourceData_Yu_110124/Ex_SourceData-FigS5f-Magdayu_IL-4REV/Ex_SourceData-S5f-REV-YUMAGDA_IL-4_zusammenfassung_2023.xlsx]

## Sheet: S5f-REV-YUMAGDA_IL-4_zusfass23
C57BL/6	Tlr3-/-Tlr7-/-Tlr9-/-	EGT-315 B6	EGT-315 Tlr3-/-Tlr7-/-Tlr9-/-			Exp 29.09.20	Exp 13.10.20	Exp. 12.11.20	Exp. 3.12.2020
0.38	0.33	0.35	0.71			1
0.34	0.68	0.35	1.04			1
0.18	0.062	0.12	0.89				1
0.025	0.012	0.058	0.37				1
		0.00829	0.063					1
		0.035	0.086					1
									1
									1
