# Supplementary material for: T-bet+ B cells are activated by and control endogenous retroviruses through TLR-dependent mechanisms
Source: Nat Commun. 2024 Feb 9;15:1229. doi: 10.1038/s41467-024-45201-6 (PMC10858178; doi:10.1038/s41467-024-45201-6)
Supplement: Supplementary file 4 — Source Data [file 41467_2024_45201_MOESM4_ESM.zip › 4-Ex-AllSourceData_Yu_110124/Ex_SourceData-FigS3d-Ab-inhbitionIn vitro_2019/Ex_SourceData-FigS3d-InhibitionAK-in vitro_2019.xlsx]

## Sheet: FigS3d-InhibitionAK-invitro2019
C57BL/6	EGT-315 B6
52.7	35.2
54.1	33.7
49.7	30.1
59.7	38.7
52.1	35.1
45.2	37.3
86.7	40.8
60.9	55.6
54.9	34.1
	14.7
