# Supplementary material for: T-bet+ B cells are activated by and control endogenous retroviruses through TLR-dependent mechanisms
Source: Nat Commun. 2024 Feb 9;15:1229. doi: 10.1038/s41467-024-45201-6 (PMC10858178; doi:10.1038/s41467-024-45201-6)
Supplement: Supplementary file 4 — Source Data [file 41467_2024_45201_MOESM4_ESM.zip › 4-Ex-AllSourceData_Yu_110124/Ex_SourceData-FigS4e-HEp-2_Duschner/Ex_SourceData-FigS4e-Hep2-Staining_mit_Ali5.xlsx]

## Sheet: FigS4e-Hep2-Staining_mit_Ali5
C57BL/6	Tlr3-/-Tlr7-/-Tlr9-/-	EGT-315 B6	EGT-315 Tlr3-/-Tlr7-/-Tlr9-/-				PLCγ2Ali5
0.262	0.033	0.112	0.022				7.424
0.376	0.063	0.14	0.048				5.046
0.735	0.115	0.112	0.015				2.175
0.134	0.01	0.091	0.019
0.093	0.012	0.38	0.017
1.737	0.018	0.06	0.054
0.95	0.015	0.051	0.038
0.515	0.026	0.102	0.031
0.077	0.032	0.094	0.014
0.069	0.018	0.058	0.061
0.719		0.293	0.047
1.058		0.211	0.024
		0.861	0.033
