# Supplementary material for: T-bet+ B cells are activated by and control endogenous retroviruses through TLR-dependent mechanisms
Source: Nat Commun. 2024 Feb 9;15:1229. doi: 10.1038/s41467-024-45201-6 (PMC10858178; doi:10.1038/s41467-024-45201-6)
Supplement: Supplementary file 4 — Source Data [file 41467_2024_45201_MOESM4_ESM.zip › 4-Ex-AllSourceData_Yu_110124/Ex_SourceData-Fig7a-GFPIgE-ELISA/Ex_SourceData-Fig7a_IgE-ELISA-Linse-61222Yu.xlsx]

## Sheet: Fig7a_IgE-ELISA-Linse-61222Yu
C57BL/6	Tlr3-/-Tlr7-/-Tlr9-/-	EGT-315 B6	EGT-315 Tlr3-/-Tlr7-/-Tlr9-/-
1	0	0	2
2	1	0	3
0	0	0	5
0	0	0	1
0		0	10
		1	1
		0
		0
		0
		0	0
			11
0	0	0	18
0	0	0	4
	0	0	0
	0	0	10
	0	0	0
		0	0
		0	0
		0	29
			0
