# Supplementary material for: T-bet+ B cells are activated by and control endogenous retroviruses through TLR-dependent mechanisms
Source: Nat Commun. 2024 Feb 9;15:1229. doi: 10.1038/s41467-024-45201-6 (PMC10858178; doi:10.1038/s41467-024-45201-6)
Supplement: Supplementary file 4 — Source Data [file 41467_2024_45201_MOESM4_ESM.zip › 4-Ex-AllSourceData_Yu_110124/Ex_SourceData-FigS2j-BlutFACSGFP-generations/Ex_SourceData-FigS2j-EGT-315 _ERV-GFP_Generations.xlsx]

## Sheet: FigS2j_EGT-315_ERV-GFP_Generati
X	A:Y1	A:Y2	A:Y3	A:Y4	A:Y5	A:Y6	A:Y7	A:Y8	A:Y9	A:Y10	A:Y11	A:Y12	A:Y13	A:Y14	A:Y15	A:Y16	A:Y17	A:Y18	A:Y19	A:Y20	A:Y21	A:Y22	A:Y23	A:Y24	A:Y25	A:Y26	A:Y27	A:Y28	A:Y29	A:Y30	A:Y31	A:Y32	A:Y33	A:Y34	A:Y35	A:Y36	A:Y37	A:Y38	A:Y39	A:Y40	A:Y41	A:Y42	A:Y43	A:Y44	A:Y45	A:Y46	A:Y47	A:Y48	A:Y49
1
2	17.1	2.14	16.3	7.18	1.4	24.9	30.6	22.4	0.074	0	26.4
3	26.5	1.84	66.4	39.5	60.4
4	0.36	0.29	3.28	0.49	46.5	3.25	29.7	0.61	3.08	28.7	11	37.8	32	12.9	33.4	1.04	2.96	2.44	0.12	33.7	1.87	4.47	44.9	36.7	27.5	3.51	52.9	55.3	52.1	4.59	42.2	15.6	28	39.2	35.7	0.58	2.36	22.8	49.1	19.9	7.61	15.6	0.29	0.56	2.83	4.9	10.4	0.47	0
5	32.3	0.97	0	1.44	9.26	10.2	0.048	2.47	29.4	33.3	0.24	20.7	0.083	33.8	1.09	1.22	11.8	0.086	33.3	4.3
6	0.1	2.18	0.1	2.18
7	33.7	0.18	0.12	1.31	0	0	4.64	2.82	0.2	0	0	4.19
8	5.87	31.8	10.2	0	0.073	0	14.4	0.43	0.25	0.13	0.39	0.34	0.13	0	0	0.32	0.3	0.18	1.35	0.51	1.69	0.69	1.31	0.44	2.67	0	9.41	0.39
9	0.2	0.49	0.095	0.47	0.14	0.76	0.067	2.64	0.19	5.04	12.3
10	0.17	0.52	0	1.08	5.49	0	11.5	0	0.83	1.7	1.45	0.8	0.023	1.43	0.33	0.078	0.66	0.3	0
11	0.1	0.7	2.08	21.6	4.52	6.24	0.52	0.48	2.11	2.29	0.095	0.71
[truncated: 69 more columns]
