# Supplementary material for: T-bet+ B cells are activated by and control endogenous retroviruses through TLR-dependent mechanisms
Source: Nat Commun. 2024 Feb 9;15:1229. doi: 10.1038/s41467-024-45201-6 (PMC10858178; doi:10.1038/s41467-024-45201-6)
Supplement: Supplementary file 4 — Source Data [file 41467_2024_45201_MOESM4_ESM.zip › 4-Ex-AllSourceData_Yu_110124/Ex_SourceData-FigS5b-CD23MFI/Ex_SourceData-Fig.S5b_EGT-CD23.xlsx]

## Sheet: FigS5b_EGT-CD23
C57BL/6	Tlr3-/-Tlr7-/-Tlr9-/-	EGT-315 B6	EGT-315 Tlr3-/-Tlr7-/-Tlr9-/-
72.2	39.5	37.6	72.5
53.2		17.9	42.1
49.3	24.1	36.4	56.8
26.5
	27.2	34.3	38.5
	25.8	6.76	45.3
	5.82	10.2	20.9
		7.75
		23.8	92.3
		21.6	68.6
37.4	18
37.9	46.8
	32
16.2	11.7
		20.6	42.7
		34.9
		18.3
		53.3	96.3
		37.6	80.1
			62.4
