# Supplementary material for: T-bet+ B cells are activated by and control endogenous retroviruses through TLR-dependent mechanisms
Source: Nat Commun. 2024 Feb 9;15:1229. doi: 10.1038/s41467-024-45201-6 (PMC10858178; doi:10.1038/s41467-024-45201-6)
Supplement: Supplementary file 4 — Source Data [file 41467_2024_45201_MOESM4_ESM.zip › 4-Ex-AllSourceData_Yu_110124/Ex_SourceData-FigS3c-ELIspot-GFPBcells/Ex_SourceData-FigS3c-ELISPOT-GFPspecifcBcells100419.xlsx]

## Sheet: FigS3c-ELISPOT-number of spots
C57BL/6	EGT-315 B6
9.0625	45
21.75	29.8125
6.42857	32
4	27.875
3.9375	16.625
	30
	28.1875
	20
	4.5

## Sheet: Fig3c-ELISPOT-area of spots
C57BL/6	EGT-315 B6
0.13	1.3225
0.6	0.35625
0.97	2.36
0.11	1.62
0.153125	1.45
	1.35938
	1.66437
	0.910625
	0.14125
