# Supplementary material for: T-bet+ B cells are activated by and control endogenous retroviruses through TLR-dependent mechanisms
Source: Nat Commun. 2024 Feb 9;15:1229. doi: 10.1038/s41467-024-45201-6 (PMC10858178; doi:10.1038/s41467-024-45201-6)
Supplement: Supplementary file 4 — Source Data [file 41467_2024_45201_MOESM4_ESM.zip › 4-Ex-AllSourceData_Yu_110124/Ex_SourceData-FigS5d-40LB-IgE/Ex_SourceData-FigS5d-rREV-40LBIgE_250923.xlsx]

## Sheet: FigS5d-rRev-40LBIgE_250923
40LB-wt :B6	40LB-wt+IL-4: B6	40LB-ERV-GFP:B6	40LB-ERV-GFP+IL-4:B6	40LB-wt: Tlr3-/-Tlr7-/-Tlr9-/-	40LB-wt+IL-4: Tlr3-/-Tlr7-/-Tlr9-/-	40LB-ERV-GFP: Tlr3-/-Tlr7-/-Tlr9-/-	40LB-ERV-GFP+IL-4: Tlr3-/-Tlr7-/-Tlr9-/-
0	1740	0	557	0	766	0	209
0	818	0	126	880	1132	189	944
691	440	377	252	817	63	0	252
0	480	0	0	0	420	0	0
2240	0	0	1360	0	0	0	0
0	1480	1320	1480	0	0	0	0
0	1360	0	0	0	1080	0	0
