# Supplementary material for: T-bet+ B cells are activated by and control endogenous retroviruses through TLR-dependent mechanisms
Source: Nat Commun. 2024 Feb 9;15:1229. doi: 10.1038/s41467-024-45201-6 (PMC10858178; doi:10.1038/s41467-024-45201-6)
Supplement: Supplementary file 4 — Source Data [file 41467_2024_45201_MOESM4_ESM.zip › 4-Ex-AllSourceData_Yu_110124/Ex_SourceData-FigS4a-QPCR-IFNg-STAT1-Yu131223x/Ex_SourceData-FigS4a-qPCRs-IFNg-STAT-1_VL.xlsx]

## Sheet: FigS4a-qPCRs-IFNg
EGT-315 B6	EGT-315 Tlr3-/-Tlr7-/-Tlr9-/-
1	0.79
1.49	0.81
1	0.73
1.53
0.64
3.08
1	1.13

## Sheet: FigS4a-qPCRs-STAT-1
C57BL/6	Tlr3-/-Tlr7-/-Tlr9-/-	EGT-315 B6	EGT-315 Tlr3-/-Tlr7-/-Tlr9-/-
		1	0.96
		1.8	0.99
		1	2.0501
		0.553461	3.43026
0.45	0.25	1
	0.5	0.81
		1	0.61
		0.43	0.42
		1	0.63
		0.57
		0.71
		1.96
0.95	2.21	1	3.82
