# Supplementary material for: T-bet+ B cells are activated by and control endogenous retroviruses through TLR-dependent mechanisms
Source: Nat Commun. 2024 Feb 9;15:1229. doi: 10.1038/s41467-024-45201-6 (PMC10858178; doi:10.1038/s41467-024-45201-6)
Supplement: Supplementary file 4 — Source Data [file 41467_2024_45201_MOESM4_ESM.zip › 4-Ex-AllSourceData_Yu_110124/Ex_SourceData-FigS4c-GFPIgG2c-IgE/Ex_SourceData-FigS4c-aGFP-IgG2c-ELISA-Linse-300421.xlsx]

## Sheet: FigS4c-aGFP-IgG2c-ELISA-Linse
EGT-315 B6	EGT-315 Tlr3-/-Tlr7-/-Tlr9-/-
206	0
62	0
0	0
130	0
96	0
20	0
1196	0
394	0
793	0
2428	0
290
340
102
1630
2074.67
6128
0
575
1506
412
456
1340
1258
2740
2964
589
350
134
84
366
398
448
0
