# Supplementary material for: T-bet+ B cells are activated by and control endogenous retroviruses through TLR-dependent mechanisms
Source: Nat Commun. 2024 Feb 9;15:1229. doi: 10.1038/s41467-024-45201-6 (PMC10858178; doi:10.1038/s41467-024-45201-6)
Supplement: Supplementary file 4 — Source Data [file 41467_2024_45201_MOESM4_ESM.zip › 4-Ex-AllSourceData_Yu_110124/Ex_SourceData-Fig5c_GL7FACS-TW/Ex_SourceData-Fig5c_GL7-T-bet results-TW-221023YU.xlsx]

## Sheet: Fig5c_GL7-T-bet-results-TW
DN	T-bet+ CD11c+
9.13	0.36
9.1	1.86
10.2	1.2
