# Supplementary material for: T-bet+ B cells are activated by and control endogenous retroviruses through TLR-dependent mechanisms
Source: Nat Commun. 2024 Feb 9;15:1229. doi: 10.1038/s41467-024-45201-6 (PMC10858178; doi:10.1038/s41467-024-45201-6)
Supplement: Supplementary file 4 — Source Data [file 41467_2024_45201_MOESM4_ESM.zip › 4-Ex-AllSourceData_Yu_110124/Ex_SourceData-Fig3a-aGFP_ELISA Reporter-mice/Ex_SourceData-Fig3a-aGFPELISA_Reportermice.xlsx]

## Sheet: Fig3a-aGFPELISA_Reportermice
EGT-315 B6	EGT-315 Tlr7-/- hA3	Nkx6.1 Venus	CAT-GFP	Foxo-1-GFP	mb1-GFP	Blimp1-GFP	IL-4/GFP
118.26	0.868	0	2.187	0.23	0.233	0.719	0
22.7513	0.842333	0	0.6525	0.693	0.2025	0.282	1.827
84.3597	0.828333	0	0.41	1.819	1.26	1.334	0
128.153		0	0.817	0.8045	0.913	0.4095	0.142
219.667		1.5775	1.48233	0.2	0.167667	0.348	0.093
216.413		1.113	0.433	0.3445	0.182333	0.574	0.108667
137.796		0.709	5.407				0.295
96.4027		3.00767					0.0603333
114.119		0.359667
