# Supplementary material for: T-bet+ B cells are activated by and control endogenous retroviruses through TLR-dependent mechanisms
Source: Nat Commun. 2024 Feb 9;15:1229. doi: 10.1038/s41467-024-45201-6 (PMC10858178; doi:10.1038/s41467-024-45201-6)
Supplement: Supplementary file 4 — Source Data [file 41467_2024_45201_MOESM4_ESM.zip › 4-Ex-AllSourceData_Yu_110124/Ex_SourceData-Fig8e-BcellStIgM-Ibru/Ex_SourceData-Fig8e_r-anti-IgM-Ibrutinib.xlsx]

## Sheet: Fig8e_r-anti-IgM-Ibrutinib
	Gruppe A						Gruppe B
	C57BL/6 + EGT-315 B6						Tlr3-/-Tlr7-/-Tlr9-/-+ EGT-315 Tlr3-/-Tlr7-/-Tlr9-/-
	A:1	A:2	A:3	A:4	A:5	A:6	B:1	B:2	B:3	B:4	B:5	B:6
anti-IgM	17.6	11.8	6.81	7.1	12.6	15.3	0.69	3.1	2.57	2.04	0.93	0.57
anti-IgM + Ibrutinib	0.086	0.089	0.23	0.087	0.68	0.46	0.03	0.067	0.33	0.15	0.5	0.2
