# Supplementary material for: T-bet+ B cells are activated by and control endogenous retroviruses through TLR-dependent mechanisms
Source: Nat Commun. 2024 Feb 9;15:1229. doi: 10.1038/s41467-024-45201-6 (PMC10858178; doi:10.1038/s41467-024-45201-6)
Supplement: Supplementary file 4 — Source Data [file 41467_2024_45201_MOESM4_ESM.zip › 4-Ex-AllSourceData_Yu_110124/Ex_SourceData-Fig5h-TALL-agePhenot/Ex_SourceData-Fig5h-EGT-315Tbet-Tumors-Age_phenotype.xlsx]

## Sheet: Tabelle1
		ALLE Mäuse über 7 Monate, oder krank!!!
		EGT-315 B6 Alter-Phänotyp	DOB	Death		EGT-315 379ko Alter-Phänotyp	DOB	Death		EGT-315 Tbetko Alter-Phänotyp	DOB	Death
	1. Sonja	ID: 231; 7m22d, GESUND	61122	?	1	ID: 461; 3m19d; krank-Organe Milz LN vergrößert--T-ALL?	230523	11923	1	ID: 112, 10m28d, GESUND--für exp	6822	4723
	2. Sonja	ID: 237; 7m22d, GESUND	61122	?	2	ID: 272; 5m8d; krank, Milz stark vergr.	11222	90523	2	ID: 144; 10m28d TUMOR, Milz	6822	4723
	3. Sonj	ID: 235; 7m22d, GESUND	61122	?	3	ID: 378; 3m23d; krank, Milz stark vergr.	150323	30723	3	ID: 153; 10m28d, GESUND--für exp	6822	4723
	4. Sonja	ID: 167, 10m 5d; GESUND	23822	170723	4	ID: 388; 8m7d GESUND			4	ID:444; 1m27d; vergrößerte Milz TUMOR	300523	270723
	5. Sonja	ID: 166, 10m 5d; krank Tumor	23822	180723	5	ID: 406; 7m 3d GESUND			5	ID: 317;7m12d; vergrößerte Milz TUMOR	250123	70823
	6. SonjaB	ID: 227/3 7m, GESUND	23920	20421	6	ID: 407; 7m 3d GESUND			6	ID: 204; 7m12d; vergrößerte Milz TUMOR	191022	300523	FACS
	7. Sonja B	ID: 316, 5m;GESTORBEN-krank	300123	22623	7	ID: 472; 7m 11d GESUND			7	ID: 205; 7m24d; vergrößerte Milz TUMOR	191022	120623	FACS
	8. allgListe	ID: 165, 8m17d; GESTORBEN-krank	230822	100523	8	ID: 473 6m19 krank schlechter Zustand			8	ID:14144; 11m9d; GESUND--für exp
	9.	ID:1014; 10m20d GESUND			9	ID: 912; 7m GESUND			9	ID: 15096; 7m5d; GESUND--für exp
	10.	ID:1121; 9m8d GESUND			10	ID: 913; 7m3d GESUND			10	ID: 208; 8m15d;GESUND--für exp
	11	ID: 1122; 11m23d GESUND			11	ID: 285; 7m14d GESUND			11	ID:338,6m14d; Adttrans-KRANK, Milz verg.
	12	ID: 1124; 11m23d GESUND			12	ID: 283; 7m5d GESUND
	13	ID: 1125; 11m23d. GESUND			13	ID: 286; 6m20d ERL-1Exp-Thymus+Milzverg krank
	14	ID: 1126;8m26d GESUND
	15	ID: 1127; 10m20d GESUND
	16	ID: 1128; 10m20d GESUND
	17	ID: 1129; 9m14d GESUND
	18	ID: 1130; 8m25d GESUND
	19	ID: 1132; 8m25d GESUND
	20	ID: 1133; 8m25d GESUND
	21	ID: 1415; 8m12d GESUND
	22	ID: 1438; 9m GESUND
	23	ID: 1440; 9m GESUND
	24	ID: 1504; 8m 3dGESUND
	25	ID: 1505; 8m 3dGESUND
	26	ID: 1507; 8m 3dGESUND
	27	ID: 1593; 7m12d 3dGESUND
	28	ID: 1597; 7m7d 3dGESUND			GESAMT:	13
	29	ID: 1598; 7m7d 3d GESUND			krank/Tumor	5			GESAMT:	11
	30	ID: 221/1; 8m18d GESUND			%	38			krank/Tumor	6
	31	ID: 228/0; 8m18d GESUND							%	54
	32	ID: 332/1; 7m14d GESUND
	33	ID: 394; 8m13d GESUND
	34	ID: 395; 8m13d GESUND
	GESAMT:	34
	krank/Tumor	3
	%	8.8
