# Supplementary material for: T-bet+ B cells are activated by and control endogenous retroviruses through TLR-dependent mechanisms
Source: Nat Commun. 2024 Feb 9;15:1229. doi: 10.1038/s41467-024-45201-6 (PMC10858178; doi:10.1038/s41467-024-45201-6)
Supplement: Supplementary file 4 — Source Data [file 41467_2024_45201_MOESM4_ESM.zip › 4-Ex-AllSourceData_Yu_110124/Ex_SourceData-Fig6a-MulV-QPCRExp-VL/Ex_SourceData-Fig6a-qPCRs-MuLV_VL.xlsx]

## Sheet: Fig6a-qPCRs-MuLv_VL
C57BL/6	Tlr3-/-Tlr7-/-Tlr9-/-	EGT-315 B6	EGT-315 Tlr3-/-Tlr7-/-Tlr9-/-
		1	3192.69
		1	3346.35
0.01	2055.27	1
0.07	1454.69	0.65
		1	18706.5
			8068.63
0.06		1
		0.3
		1.03	9716.57
0.01	139.27	1	182.61
