# Supplementary material for: T-bet+ B cells are activated by and control endogenous retroviruses through TLR-dependent mechanisms
Source: Nat Commun. 2024 Feb 9;15:1229. doi: 10.1038/s41467-024-45201-6 (PMC10858178; doi:10.1038/s41467-024-45201-6)
Supplement: Supplementary file 4 — Source Data [file 41467_2024_45201_MOESM4_ESM.zip › 4-Ex-AllSourceData_Yu_110124/Ex_SourceData-Fig5g-Tbet-gut-crypts/Ex_SourceData-Fig5g-Tbet-gut-crypts-data.xlsx]

## Sheet: Fig5g-Tbet-gut-crypts-data
	ERV-GFP positive	ERV-GFP negative
EGT-315 B6	2.15	97.85
EGT-315 T-bet-/-	12.8	87.2
EGT-315 Tlr3-/-Tlr7-/-Tlr9-/-	37.17	62.83
