# Supplementary material for: T-bet+ B cells are activated by and control endogenous retroviruses through TLR-dependent mechanisms
Source: Nat Commun. 2024 Feb 9;15:1229. doi: 10.1038/s41467-024-45201-6 (PMC10858178; doi:10.1038/s41467-024-45201-6)
Supplement: Supplementary file 4 — Source Data [file 41467_2024_45201_MOESM4_ESM.zip › 4-Ex-AllSourceData_Yu_110124/Ex_SourceData-FigS2g-Unc93bPCR/Ex_SourceData-Fig-S2g-Unc93b1_qPCR 020222_SG.xlsx]

## Sheet: Fig-S2g-Unc93b1_QPCR02022
C57BL/6	EGT-315 B6	EGT-315 Tlr3-/-Tlr7-/-Tlr9-/-
1.05	2.47	1.22
1.69	1.18	1.09
1.15	1.11	1.53
0.67	1.16	2.75
0.73	0.95	1.93
