# Supplementary material for: T-bet+ B cells are activated by and control endogenous retroviruses through TLR-dependent mechanisms
Source: Nat Commun. 2024 Feb 9;15:1229. doi: 10.1038/s41467-024-45201-6 (PMC10858178; doi:10.1038/s41467-024-45201-6)
Supplement: Supplementary file 4 — Source Data [file 41467_2024_45201_MOESM4_ESM.zip › 4-Ex-AllSourceData_Yu_110124/Ex_SourceData-FigS2k-QPCR Genotype/Ex_SourceData-FigS2k-QPCR_ERV-GFP.xlsx]

## Sheet: FigS2k-QPCR_ERV-GFP
		Group A									Group B
		EGT315 B6									EGT 315 TLR3-/-TLR7-/-TLR9-/-
		A:1	A:2	A:3	A:4	A:5	A:6	A:7	A:8	A:9	B:1	B:2	B:3	B:4	B:5	B:6	B:7	B:8	B:9
	Control		1.68	0.74							4.4	0.82
	F1	12077.9	4206.19	3950.53	10086.9	2810.8	22082				3610.82	4525.86	2629.83	4265.93	2509.37	6251.07
	F2	6020.64	1605.74	3728.09	3711.14	1464.91	5071.73				6019.01	2252.47	13868.5	5143.64	725.88	1107.45
	F3	2211.31	2641.35	5115	4592.91	4801.67	8294.25				10935.3	2798.08	4121.58	3383.11	1635.85	5296.67
	F4	2728.76	3307.85	5776	6501.55	3.58	2484.41				2516.91	7447.94	1858.62	6173.13	3527.41	1772.99
	F5	2388.98	3619.49	5673.82	5701.7	1894.99	2732.18				3632.95	4201.55	7576.06	3534.83	3755.05	5184.88
	F6	7297.16	2821.44	1432.88	2823.85						887.36	2353.61
	F7	1763.61	9408.65	5737.15	3297.11	4423.07	2808.75	1726.33	2295.56		2336.91	3022.97	1697.67	1063.15	2382.66	2045.09
	F8	1522.94	4682.19	3086.11	2203.58	1320.06	1026.34				536.28	403.91	567.47	2705.69	1279.01	1951.64	1929.78	1124.93	864.74
	F9	7200.66	1675.7	8698.34	3271.19	3793.63					1089.64	960.48	2574.75	2750.06	879.09	476.57	900.39	4505.51	3290.34
	F10										2272.47	437.33	2387.81	2932.31	1462.61	2506.52	1272.86	1586.81	813.44
	F11										4695.45	5417.86	8219.59	1032.67	1881.53	176.09
	F12										4879.21	1933.17	1675.17	1976.75	1275.53	2935.14	873.75	1411.19
