# Supplementary material for: T-bet+ B cells are activated by and control endogenous retroviruses through TLR-dependent mechanisms
Source: Nat Commun. 2024 Feb 9;15:1229. doi: 10.1038/s41467-024-45201-6 (PMC10858178; doi:10.1038/s41467-024-45201-6)
Supplement: Supplementary file 4 — Source Data [file 41467_2024_45201_MOESM4_ESM.zip › 4-Ex-AllSourceData_Yu_110124/Ex_SourceData-FigS5c-LPS_ERV-GFP-IgE-in vitro/Ex_SourceData-FigS5c_REV-LPSIgE_240923_invitro.xlsx]

## Sheet: FigS5c_Rev-LPSIgE_240923_invitr
LPS :B6	LPS+IL-4: B6	ERV-GFP:B6	LPS: Tlr3-/-Tlr7-/-Tlr9-/-	LPS+IL-4: Tlr3-/-Tlr7-/-Tlr9-/-	ERV-GFP: Tlr3-/-Tlr7-/-Tlr9-/-
0	3700	0	0	1940	0
0	1560	0	0	1280	0
0	1800	0	0	3900	0
0	1120	0	0	1080	0
0	2040	0	0	1440	0
0	3440		0	1820
