# Supplementary material for: T-bet+ B cells are activated by and control endogenous retroviruses through TLR-dependent mechanisms
Source: Nat Commun. 2024 Feb 9;15:1229. doi: 10.1038/s41467-024-45201-6 (PMC10858178; doi:10.1038/s41467-024-45201-6)
Supplement: Supplementary file 4 — Source Data [file 41467_2024_45201_MOESM4_ESM.zip › 4-Ex-AllSourceData_Yu_110124/Ex_SourceData-Fig4b-GC_frequency/Ex_SourceData-Fig4b-ERV-GFP-GC-frequency-Summary.xlsx]

## Sheet: Fig4b-ERV-GFP-GC-frequency-Summ
	ERV-GFP positive	ERV-GFP negative
EGT-315 B6 young	7.46	92.54
EGT-315 B6 old	1.98	98.02
EGT-315 Tlr3-/-Tlr7-/-Tlr9-/-	0	100
C57BL/6 / Tlr3-/-Tlr7-/-Tlr9-/-	0	100
