# Supplementary material for: T-bet+ B cells are activated by and control endogenous retroviruses through TLR-dependent mechanisms
Source: Nat Commun. 2024 Feb 9;15:1229. doi: 10.1038/s41467-024-45201-6 (PMC10858178; doi:10.1038/s41467-024-45201-6)
Supplement: Supplementary file 4 — Source Data [file 41467_2024_45201_MOESM4_ESM.zip › 4-Ex-AllSourceData_Yu_110124/Ex_SourceData-Fig2b-Epigenetics/Ex_SourceData-Fig-2b-qPCR pMOV-GFP_Epigenetics.xlsx]

## Sheet: Fig-2b-qPCRpMOV-GFP_Epigenetics
Sorted GFP+ cells	Sorted GFP- cells	WEHI-231 GFP+	ES cells GFP-
13.5479	3.78423	0.246558	25.4572
4.19887	7.21	0.29937	33.8246
10.7779	3.83706	0.450625	32.4467
2.8481	1.52626	0.48971	15.6707
3.34035	2.15846
2.26577	2.05623
0.712025	4.69134
2	2.18859
4.53154	1.82766
	3.4822
	2.75108
	3.81055
	1.10191
	1.85318
	7.3615
