# Supplementary material for: T-bet+ B cells are activated by and control endogenous retroviruses through TLR-dependent mechanisms
Source: Nat Commun. 2024 Feb 9;15:1229. doi: 10.1038/s41467-024-45201-6 (PMC10858178; doi:10.1038/s41467-024-45201-6)
Supplement: Supplementary file 4 — Source Data [file 41467_2024_45201_MOESM4_ESM.zip › 4-Ex-AllSourceData_Yu_110124/Ex_SourceData-Fig7b-BasoIgE-MFI/Ex_SourceData-Fig7b_IgE-Basophile-MFI.xlsx]

## Sheet: Fig7b_IgE-Basophile-MFI
C57BL/6	Tlr3-/-Tlr7-/-Tlr9-/-	EGT-315 B6	EGT-315 Tlr3-/-Tlr7-/-Tlr9-/-
389	134	147	1113
71.9	89.9	75.4	838
268	260	279	1401
431	459	164	669
648	106	77.9	868
145	425	126	895
		163	891
		85.4	805
			1076
554	153
715	157	190	966
388
		207	693
		96.2	1183
32.7		41	886
		200	1070
338	151
235	78.5
133	139	36.6	878
868		35.3	791
