# Supplementary material for: T-bet+ B cells are activated by and control endogenous retroviruses through TLR-dependent mechanisms
Source: Nat Commun. 2024 Feb 9;15:1229. doi: 10.1038/s41467-024-45201-6 (PMC10858178; doi:10.1038/s41467-024-45201-6)
Supplement: Supplementary file 4 — Source Data [file 41467_2024_45201_MOESM4_ESM.zip › 4-Ex-AllSourceData_Yu_110124/Ex_SourceData-Fig5a-TbetFACS_linse/Ex_SourceData-Fig5a-TbetFACS-Linse-300421.xlsx]

## Sheet: Fig5a-TbetFACS-Linse-300421
C57BL/6	Tlr3-/-Tlr7-/-Tlr9-/-	EGT-315 B6	EGT-315 Tlr3-/-Tlr7-/-Tlr9-/-
1.6	0.46	1.72	0.7
		1.35
		1.82	0.68
0.73	0.2	1.94	0.67
		1.95	0.34
0.89	0.2	1.7	0.2
		1.82	0.55
		1.72	0.51
