# Supplementary material for: T-bet+ B cells are activated by and control endogenous retroviruses through TLR-dependent mechanisms
Source: Nat Commun. 2024 Feb 9;15:1229. doi: 10.1038/s41467-024-45201-6 (PMC10858178; doi:10.1038/s41467-024-45201-6)
Supplement: Supplementary file 4 — Source Data [file 41467_2024_45201_MOESM4_ESM.zip › 4-Ex-AllSourceData_Yu_110124/Ex_SourceData-FigS3a-hA3-EGT315_GFP-exp/Ex_SourceData-FigS3a-hA3-EGT315-GFPexp.xlsx]

## Sheet: FigS3a-hA3-EGT315-GFPexp
3 weeks	5 weeks
1.32	0.095
1.15	0.69
0.49	0.65
0.073	0.28
0.63	2.9
0	0.28
0.15	0.14
0.23	0.23
0.97	1.8
0.81	3
0.71	0.3
0	5.49
0	0.49
