# Supplementary material for: T-bet+ B cells are activated by and control endogenous retroviruses through TLR-dependent mechanisms
Source: Nat Commun. 2024 Feb 9;15:1229. doi: 10.1038/s41467-024-45201-6 (PMC10858178; doi:10.1038/s41467-024-45201-6)
Supplement: Supplementary file 4 — Source Data [file 41467_2024_45201_MOESM4_ESM.zip › 4-Ex-AllSourceData_Yu_110124/Ex_SourceData-Fig8c-GFPIgM/Ex_SourceData-Fig8c-aGFP-IgM-ELISA-Linse61222Yu.xlsx]

## Sheet: Fig8c-aGFP-IgM-ELISA-Linse61222
C57BL/6	Tlr3-/-Tlr7-/-Tlr9-/-	EGT-315 B6	EGT-315 Tlr3-/-Tlr7-/-Tlr9-/-
1890.59	138.282	1434.12	744.537
1251.62	185.476	5108.83	295.24
858.543	433.28	1868.47	264.132
638.026	624.657	280.873	236.219
	224.839	2903.12	233.122
	745.606	3408.38	301.473
		2136.64	282.785
		1997.94	134.531
		1186.44
		2066.93
		3574.34
		175.324
		3101.17
		6897.57
		5878.62
		1741.87
		4981.6
		6029.77
		1891.15
		6440.94
		2483.35
		5555.45
		2600.13
		2912.35
		2613.69
		8416.48
		3058.08
		930.628
		2559.55
