# Supplementary material for: T-bet+ B cells are activated by and control endogenous retroviruses through TLR-dependent mechanisms
Source: Nat Commun. 2024 Feb 9;15:1229. doi: 10.1038/s41467-024-45201-6 (PMC10858178; doi:10.1038/s41467-024-45201-6)
Supplement: Supplementary file 4 — Source Data [file 41467_2024_45201_MOESM4_ESM.zip › 4-Ex-AllSourceData_Yu_110124/Ex_SourceData-FigS4b-Magda_Dusch IFNg/Ex_SourceData-Fig-S4b-IFNg-NK_070121SG.xlsx]

## Sheet: FigS4b-IFNg-NK_07012021
EGT-315 B6	EGT-315 Tlr3-/-Tlr7-/-Tlr9-/-
0.38	0.86
0.25	0.355
0.45	0.54
0.26
