# Supplementary material for: T-bet+ B cells are activated by and control endogenous retroviruses through TLR-dependent mechanisms
Source: Nat Commun. 2024 Feb 9;15:1229. doi: 10.1038/s41467-024-45201-6 (PMC10858178; doi:10.1038/s41467-024-45201-6)
Supplement: Supplementary file 4 — Source Data [file 41467_2024_45201_MOESM4_ESM.zip › 4-Ex-AllSourceData_Yu_110124/Ex_SourceData-FigS4b-Magda_Dusch IFNg/Ex_SourceData-Fig S4b-1-MAGDA_IFN_g_zusammenfassung_04012021.xlsx]

## Sheet: FigS4b-1-Magda_IFN_gCD4+
CD4+ WT	CD4+TLR3/7/9KO	CD4+EGT	CD4+EGT-TLR3/7/9KO	Exp 29.09.20	Exp 13.10.20	Exp. 12.11.20	Exp. 3.12.2020
		19.6	5.85	1
		20.8	6.97	1
9.64	5.89	17.4	23,4*		1
6.91	7.67	14.7	15,9*		1
9.36	4.72	8.57	6.29			1
4.19	3.77	5.03	6.04			1
5.6	3.7	4.12	3.68				1
5.27	4.97	4.69	6.34				1
6.78	7.75	6.53	6.98
5.16		4.35	8.03

## Sheet: FigS4b-1Magda_IFN_gCD8+
CD8+ WT	CD8+TLR3/7/9KO	CD8+EGT	CD8+EGT-TLR3/7/9KO	Exp 29.09.20	Exp 13.10.20	Exp. 12.11.20	Exp. 3.12.2020
				1
				1
32	26.9	44.8	59.5		1
38.3	24.1	53	47.5		1
44.3	15.3	27.2	18			1
29.9	12.4	23.9	29.9			1
27.1	19.58	26.7	25				1
22.8	16.6	25.38	27.38				1
18.42	15.2	14.7	17.07
11.2	14	14.19	16.71
