# Supplementary material for: T-bet+ B cells are activated by and control endogenous retroviruses through TLR-dependent mechanisms
Source: Nat Commun. 2024 Feb 9;15:1229. doi: 10.1038/s41467-024-45201-6 (PMC10858178; doi:10.1038/s41467-024-45201-6)
Supplement: Supplementary file 4 — Source Data [file 41467_2024_45201_MOESM4_ESM.zip › 4-Ex-AllSourceData_Yu_110124/Ex_SourceData-FigS6a-Single TLRko-Stimulated/Ex_SourceData-FigS6a-rSingle TLRko.xlsx]

## Sheet: FigS6a-rSingle TLRko
	Group A								Group B								Group C								Group D								Group E
	C57BL/6								Tlr3-/-Tlr7-/-Tlr9-/-								Tlr3-/-								Tlr7-/-								Tlr9-/-
	A:1	A:2	A:3	A:4	A:5	A:6	A:7	A:8	B:1	B:2	B:3	B:4	B:5	B:6	B:7	B:8	C:1	C:2	C:3	C:4	C:5	C:6	C:7	C:8	D:1	D:2	D:3	D:4	D:5	D:6	D:7	D:8	E:1	E:2	E:3	E:4	E:5	E:6	E:7	E:8
NoStimulus	2.62	2.86	3.3	2.2	2.4	3.5	1.72	2.17	4.79	3.5	1.5	2	2.03	2.25	2.07	1.42									4.3	3.2	5.21	2.87	2.79				2.9	4.5	3.09
LPS	64.4	62.1	63	52	58.9	53.2	51.9	51.2	42.8	39	44.6	46.9	43.7	49.5	46.5	42.4									45	54.6	48.9	49.6	53.9				53.4	58.5	54.2
anti-IgM	22	15.6	12	11.8	6.81	25.7	10.6	13.9	7.04	5.4	3.1	2.57	3.78	3.69	1.56	3.12									7.1	5.9	9.34	2	13				20.4	24.8	22.6
PolyI:C	3.2	5.98							3.6	2.83															4.1
R848	48.1	54.4	57	51.6	54.8	49.2	53.1	53.2	4.88	3.3	2.64	2.02	2.1	2.16	2.43										4.2	3.4	4.28	3.04					52.4	51.3
1668 PTO	54.7	44.5	48	40.3	41.1	41.1	42	41.4	6.36	4	4.3	2.14	4.28	4.41	3.69										42	49	53.3	56.8					5.4	4.79
Pam3Cys	50.7	59.6	36.2	56.9	63.2				44	18.9	58.9														19.1
