# Supplementary material for: T-bet+ B cells are activated by and control endogenous retroviruses through TLR-dependent mechanisms
Source: Nat Commun. 2024 Feb 9;15:1229. doi: 10.1038/s41467-024-45201-6 (PMC10858178; doi:10.1038/s41467-024-45201-6)
Supplement: Supplementary file 4 — Source Data [file 41467_2024_45201_MOESM4_ESM.zip › 4-Ex-AllSourceData_Yu_110124/Ex_SourceData-Fig3f-GFPEZGT/Ex_SourceData-Fig.3f_antiGFP-ELISA-YU .xlsx]

## Sheet: Fig.3f_antiGFP-ELISA-YU
C57BL/6	Tlr3-/-Tlr7-/-Tlr9-/-	EGT-315 B6	EGT-315 Tlr3-/-Tlr7-/-Tlr9-/-	EZGT B6	EZGT Tlr3-/-Tlr7-/-Tlr9-/-	EGT-315 B6 WT	EGT-315 TLR379 WT
1.5	1.5	291.5	1.3	6.4	0.7	1.2	0
0.3	0.8	165.7	0.7	15.3	0.7	7.8	0
0	0.8	9.9	0.6	12.9	1	0.2	1.1
1.1	0	1.3	0.7	39.8	1.6	0
1.4	0	108.7	0.7	1	0.7	1.5
4.8	0	157	0.2	0.1	1.7
	0.9	1642.5	0	4	1.3
	0.2	58.1	0	2.6	1
		45.6	0	1.7	1.3
		0.5	1.1	2.8
		231.7	1	2.5
		1813.5	1.1	7
		123.4		5.1
		388.6		1.3
				1.5
0.3	0.3	213.5	0.6	4.9	0.2	2.1	0.3
0.1		6.7	0	0.9	0.1	1.1
0.4		1175.4	0.1	111.3	0.4	2.5
		1000		2.7	0.2
		2196.3
1.5	0.9	30.7	0.9	303	0	1
1.2	0.9	2876.2	1	1.7	0	2.6
1.5	1	353.4	0.9	1.3	0	0.1
0.8	0.8	43	0.9	5.7		0.2
1.3	0.9	325.4	1.3	0.3		0.5
3.7	0	236.8	0	1.8
0	1.6	139.3	0	2.7
0	0	975.8	0	3.6
2.5	0	254.3	0	6.2
	0	251.8	0	1.8
		421.2	0
		473.5	0
		7.4
		73.6
		0
		95.2
		152.3
		397.2
