# Supplementary material for: T-bet+ B cells are activated by and control endogenous retroviruses through TLR-dependent mechanisms
Source: Nat Commun. 2024 Feb 9;15:1229. doi: 10.1038/s41467-024-45201-6 (PMC10858178; doi:10.1038/s41467-024-45201-6)
Supplement: Supplementary file 4 — Source Data [file 41467_2024_45201_MOESM4_ESM.zip › 4-Ex-AllSourceData_Yu_110124/Ex_SourceData-Fig5f_TbetkoIgG_GFP/Ex_SourceData-Fig5f_TbetkoIgG_GFP.xlsx]

## Sheet: Fig-5f-left_T-bet-GFPFACS161122
EGT-315B6 (F11)	EGT-315 T-bet-/- (F11-12)	EGT-315 Tlr3-/-Tlr7-/-Tlr9-/- (F11)
0	0	0.1
0	0.08	0.7
0	39.2	2.08
0	0.074	21.6
0	0.14	4.52
0	0	6.24
0	0.028	0.52
0	0.21	0.48
0	12	2.1
	0	2.229
	11.8	0.095
	33.8	0.71
	0.27	0.5
	13.3	0.066
	4.81	0.7
	3.24	5.21
	27.9	0.88
	20.5
	1.07
	44.7
	16.6
	0.9
	0.99
	34
	7.21
	1.14

## Sheet: Fig-5f-mid-Tbet-ELISAantiGFPIgG
EGT-315B6	EGT-315 T-bet-/- (F11)	EGT-315 Tlr3-/-Tlr7-/-Tlr9-/- (F11)
112.6	0	6.5
2193	36.4	0
1426	0	4.6
389	9.7	7.2
142	9.9	3.6
1.8	0	2.1
123.7	9.2	4.5
145	4.3	7.4
2.9	25.5
	5.9
	3.8
	7.5
	27
	3.3

## Sheet: F5f-right-TbetELISAantiGFPIgG2c
EGT-315B6	EGT-315 T-bet-/- (F11)	EGT-315 Tlr3-/-Tlr7-/-Tlr9-/- (F11)
41.4	14.8	0			EGT-315B6	EGT-315 T-bet-/- (F11)	EGT-315 Tlr3-/-Tlr7-/-Tlr9-/- (F11)
2153.6	14.1	0			41.4	14.8	0
8809	9	0			2153.6	14.1	0
816	0	8.5			8809	9	0
119	0	0			816	0	8.5
0	0	0			119	0	0
198	0	0			0	0	0
226	0	0			198	0	0
0	91.6				226	0	0
	0				0	91.6
	0					0
	0					0
	0					0
	0					0
						0
