# Supplementary material for: T-bet+ B cells are activated by and control endogenous retroviruses through TLR-dependent mechanisms
Source: Nat Commun. 2024 Feb 9;15:1229. doi: 10.1038/s41467-024-45201-6 (PMC10858178; doi:10.1038/s41467-024-45201-6)
Supplement: Supplementary file 4 — Source Data [file 41467_2024_45201_MOESM4_ESM.zip › 4-Ex-AllSourceData_Yu_110124/Ex_SourceData-Fig2a-129SV-backcrossF1/Ex_SourceData-Fig-2a-129SVbackcrossGFP_141222Yu.xlsx]

## Sheet: Fig-2a-129SVbackcrossGFP
C57BL/6	EGT-315 C57BL/6 (F9-F11)	C57BL/6 x 129Sv (F1)	EGT-315 C57BL/6 x 129Sv (F1)
	0	0.38	0.86
0	0.18	0.028	0.32
0	1.65	0.039	14.6
0	0	0	15.7
0	0.18	0.037	2.06
0	1.65	0.086	54.6
0	0.076	0	3
0	0.04	0	0.43
0	0.098	0	37.7
0	0.18		21.4
	1.49		11.8
	4.74		0.039
	0		0.046
	0		1.22
	0		0
	0		0.14
	0.032		0.4
	0		0.13
	1.62		22.6
	0.074		18.5
	0		0.18
	0		0
	0.018		32.1
	0.037		0
	7.41		0
	0.16		0
	11.4		0.013
	0.48		14.3
	0		0.014
	0.027		0.044
	0.048		0
	0		32.9
	0
	0
	0
	0
	0
	0
	0
	0
