# Supplementary material for: T-bet+ B cells are activated by and control endogenous retroviruses through TLR-dependent mechanisms
Source: Nat Commun. 2024 Feb 9;15:1229. doi: 10.1038/s41467-024-45201-6 (PMC10858178; doi:10.1038/s41467-024-45201-6)
Supplement: Supplementary file 4 — Source Data [file 41467_2024_45201_MOESM4_ESM.zip › 4-Ex-AllSourceData_Yu_110124/Ex_SourceData-FigS5j-HEKTLR7/Ex_SourceData-FigS5j_rHEKhTLR7As.xlsx]

## Sheet: FigS5j_rHEKhTLR7As
	Group A			Group B			Group C			Group D			Group E			Group F			Group G			Group H
	Control			C57BL/6			Tlr3-/-Tlr7-/-Tlr9-/-			EGT-315 B6			EGT-315 Tlr3-/-Tlr7-/-Tlr9-/-			Tlr3-/-			Tlr7-/-			Tlr9-/-
	A:1	A:2	A:3	B:1	B:2	B:3	C:1	C:2	C:3	D:1	D:2	D:3	E:1	E:2	E:3	F:1	F:2	F:3	G:1	G:2	G:3	H:1	H:2	H:3
negativ Control	1	1	1
positiv Control	3.43362	8.34661	6.4633
unstimulated				0.942029	0.648148	0.853211	0.955362	0.644654	0.958716	0.826087			0.89913				0.756464	1.08257		0.725017	0.752294		0.676101	0.954128
LPS				1.20093	0.97659	0.995413	1.18145	1.1443	1.07339	1.21159			1.08116				1.27358	1.09174		1.2072	1.16972		1.07093	0.986239
LPS + Ibrutinib						0.93578			1.13303									1.15596			1.00917			0.981651
αIgM				0.980638	0.686583	0.821101	0.901449	0.672607	0.761468	0.835751			0.920754				0.728512	0.449541		0.679595	0.788991		0.648148	0.853211
αIgM + Ibrutinib				0.92058	0.889238	0.880734	0.922667	0.637666	1.10092	0.746667			0.951652				0.763452	0.96789		0.707547	0.775229		0.728512	0.766055
1668 PTO				0.980638	0.805381		1.06957	0.704053		0.878261			0.953623				1.39238			0.871768			0.728512
R848					4.68379	2.38532		5.45597									5.92418	2.84404		6.12334	3.07339		5.07862	2.24771
R848 + Ibrutinib					5.57827	2.31651		7.09469	3.7844								6.80818	2.12844		6.57757	1.93578		5.30922	2.88532
