# Supplementary material for: T-bet+ B cells are activated by and control endogenous retroviruses through TLR-dependent mechanisms
Source: Nat Commun. 2024 Feb 9;15:1229. doi: 10.1038/s41467-024-45201-6 (PMC10858178; doi:10.1038/s41467-024-45201-6)
Supplement: Supplementary file 4 — Source Data [file 41467_2024_45201_MOESM4_ESM.zip › 4-Ex-AllSourceData_Yu_110124/Ex_SourceData-FigS5k-HEKTLR9/Ex_SourceData-Fig.S5k_rHEKmTLR9Assay.xlsx]

## Sheet: Fig.S5k_rHEKmTLR9Assay
	Group A			Group B			Group C			Group D			Group E			Group F			Group G			Group H
	Control			C57BL/6			Tlr3-/-Tlr7-/-Tlr9-/-			EGT-315 B6			EGT-315 Tlr3-/-Tlr7-/-Tlr9-/-			Tlr3-/-			Tlr7-/-			Tlr9-/-
	A:1	A:2	A:3	B :1	B :2	B :3	C:1	C:2	C:3	D:1	D:2	D:3	E:1	E:2	E:3	F:1	F:2	F:3	G:1	G:2	G:3	H:1	H:2	H:3
negativ Control	1	1	1
positiv Control	34.4097	37.1111	34.0874
unstimulated				1.1388	0.87179	1.1747	0.93055	0.94871	1.17475	0.8055			0.958333				1	1.165		0.974358	1.2233		0.92307	1.05825
LPS				1.20833	1.24359	1.93204	1.2222	1.4359	2.097	1.8194			1.18055				1.30769	1.4077		1.423	1.65		1.38461	1.4563
LPS + Ibrutinib						1.6796			1.91262									2.427			1.8058			1.8252
αIgM				1.04166	0.974	1.3398	1.0833	0.8589	1.271	0.9027			0.8055				1.269	1.2135		0.7692	1.0582		0.8205	1.3689
αIgM + Ibrutinib				1.02777	0.8718	1.1165	1.125	0.8974	1.3009	0.902777			1.09722				0.6923	1.18447		0.76923	1.1165		0.91025	1.2912
R848				1.236	0.80769		0.90277	0.92307		1.18			1.2777				0.7564			0.8205			0.71794
1668 PTO					27.1154	43.689		35.4615	44.6019								29.9358	40.1165		30.641	39.8544		30.7564	41.3786
1668 PTO + Ibrutinib					30.0897	44.4078		32.141	50.7087								29.1538	41.5922		31.8077	47.6019		31.9487	43.8544
