# Supplementary material for: T-bet+ B cells are activated by and control endogenous retroviruses through TLR-dependent mechanisms
Source: Nat Commun. 2024 Feb 9;15:1229. doi: 10.1038/s41467-024-45201-6 (PMC10858178; doi:10.1038/s41467-024-45201-6)
Supplement: Supplementary file 4 — Source Data [file 41467_2024_45201_MOESM4_ESM.zip › 4-Ex-AllSourceData_Yu_110124/Ex_SourceData-FigS5a-IgE-PE_BAsoph-Yu_2022/Ex_SourceData-FigS5a-IgE-PE-Basophile neu.xlsx]

## Sheet: FigS5a-IgE-PE-Basophile neu
C57BL/6	Tlr3-/-Tlr7-/-Tlr9-/-	EGT-315 B6	EGT-315 Tlr3-/-Tlr7-/-Tlr9-/-
498		229	1842
263		130	1733
395		585	2947
611		692	1593
		518
		439
		313
		315
