# Supplementary material for: T-bet+ B cells are activated by and control endogenous retroviruses through TLR-dependent mechanisms
Source: Nat Commun. 2024 Feb 9;15:1229. doi: 10.1038/s41467-024-45201-6 (PMC10858178; doi:10.1038/s41467-024-45201-6)
Supplement: Supplementary file 4 — Source Data [file 41467_2024_45201_MOESM4_ESM.zip › 4-Ex-AllSourceData_Yu_110124/Ex_SourceData-FigS4f-HEp-2_Raw-forS4e/Ex_SourceData-S4f-Ausw Hep2-RAW forS4ePD.xlsx]

## Sheet: S4f-AuswHep2-RAWforS4e-FITC
B6	TLR379	EGT-315 B6	EGT-315 TLR379
6.294	0.881	2.994	0.398
6.714	2.008	5.118	0.831
22.212	2.862	2.776	0.369
1.835	0.442	3.502	0.531
3.634	0.518	7.098	0.365
48.786	0.616	1.085	1.397
21.279	0.634	1.344	0.879
14.171	1.152	3.092	0.701
2.247	0.96	2.764	0.556
2.846	0.806	1.236	1.058
18.752		6.119	1.054
23.162		5.464	0.588
		17.044	0.775

## Sheet: S4f-AuswHep2-RAWforS4e-DAPI
B6	TLR379	EGT-315 B6	EGT-315 TLR379
23.771	28.91	28.813	18.677
18.35	32.315	35.223	17.654
30.568	35.204	24.386	24.334
14.123	45.209	36.06	28.381
39.19	44.736	19.211	21.939
28.538	35.44	18.448	25.665
23.664	44.8	27.828	23.736
28.151	46.606	29.74	22.804
29.841	29.961	29.491	42.863
41.957	44.955	22.58	19.659
25.941		22.115	22.535
21.966		27.478	25.16
		20.381	24.044

## Sheet: S4f-AuswHep2-RAWforS4e-FITCDAPI
B6	TLR379	EGT-315 B6	EGT-315 TLR379
0.262	0.033	0.112	0.022
0.376	0.063	0.14	0.048
0.735	0.115	0.112	0.015
0.134	0.01	0.091	0.019
0.093	0.012	0.38	0.017
1.737	0.018	0.06	0.054
0.95	0.015	0.051	0.038
0.515	0.026	0.102	0.031
0.077	0.032	0.094	0.014
0.069	0.018	0.058	0.061
0.719		0.293	0.047
1.058		0.211	0.024
		0.861	0.033
