# Supplementary material for: T-bet+ B cells are activated by and control endogenous retroviruses through TLR-dependent mechanisms
Source: Nat Commun. 2024 Feb 9;15:1229. doi: 10.1038/s41467-024-45201-6 (PMC10858178; doi:10.1038/s41467-024-45201-6)
Supplement: Supplementary file 4 — Source Data [file 41467_2024_45201_MOESM4_ESM.zip › 4-Ex-AllSourceData_Yu_110124/Ex_SourceData-FigS6b-40LBCD23/Ex_SourceData-FigS6b-40LB-CD23-IL-4Zus51023.xlsx]

## Sheet: FigS6b-40LB-CD23_IL-4Zus51023
40LB-wt: B6	40LB-wt+IL-4: B6	40LB-ERV-GFP: B6	40LB-ERV-GFP+IL-4:B6	40LB-wt: Tlr3-/-Tlr7-/-Tlr9-/-	40LB-wt+IL-4:Tlr3-/-Tlr7-/-Tlr9-/-	40LB-ERV-GFP: Tlr3-/-Tlr7-/-Tlr9-/-	40LB-ERV-GFP+IL-4:Tlr3-/-Tlr7-/-Tlr9-/-		Tlr3-/-Tlr7-/-Tlr9-/-
24	74.6	32	83.2	57	86	61.4	92.6
30	76.1	35.8	81.9	52.3	79.6	57.4	86.4
35	67.9	29.4	71.8	38.2	35.6	34.9	51.7
37.3	75.7	33	74.8	33	41.1	32.5	44.8
37.1	66.8	33.6	68.4	44.1	52.6	44.7	58
17.9	75.5	17.6	74.9	35.6	83.5	35.3	86.4
19.2	76.1	24.6	76.9	21.1	69.4	21.7	71.5
