# Supplementary material for: T-bet+ B cells are activated by and control endogenous retroviruses through TLR-dependent mechanisms
Source: Nat Commun. 2024 Feb 9;15:1229. doi: 10.1038/s41467-024-45201-6 (PMC10858178; doi:10.1038/s41467-024-45201-6)
Supplement: Supplementary file 4 — Source Data [file 41467_2024_45201_MOESM4_ESM.zip › 4-Ex-AllSourceData_Yu_110124/Ex_SourceData-Fig3b-ELISA-IgG_EGT315/Ex-SourceData-Fig3b-ELISA_IgG EGT315.xlsx]

## Sheet: Fig3b-ELISA_IgG EGT315 GFP
EGT-315 B6 (ERV-GFPhigh)	EGT-315 B6 (ERV-GFPlow)	EGT-315 B6 (ERV-GFPnegative)	EGT-315 Tlr7-/-	C57BL/6
43.7	8.41	0.083	15.8	0
43.2	19.1	0.083	16.5	0
44.6	0.97	0.88	56	0
48.2	2.29	0.76	26.5	0
39.4	0.42	0.48	4.89	0
	3.42	1.2	45.1	0
	0.4	0.31
	2.01	0.21
	11.2	0.099
	10.5	0.29
	1.05	0.14
		0.27
		0
		0.3

## Sheet: Fig3b-ELISA_IgG EGT315 antiGFP
EGT-315 B6 (ERV-GFPhigh)	EGT-315 B6 (ERV-GFPlow)	EGT-315 B6 (ERV-GFPnegative)	EGT-315 Tlr7-/-	C57BL/6
1.562	90.127	12.081	0.481	0.521
38.471	47.001	8.516	0.49	0.444
0.197	130.876	135.588	0.484	0.458
0.013	312.877	80.596	0.458	0.501
0	120.475	137.276	0.481	0.527
	206.507	147.465	0.484	0.464
	218.782	154.92
	2.001	178.754
	102.818	166.471
	121.296	9.933
	23.543	18.928
	7.611	244.9
	86.871	188.725
		42.835
