# Supplementary material for: T-bet+ B cells are activated by and control endogenous retroviruses through TLR-dependent mechanisms
Source: Nat Commun. 2024 Feb 9;15:1229. doi: 10.1038/s41467-024-45201-6 (PMC10858178; doi:10.1038/s41467-024-45201-6)
Supplement: Supplementary file 4 — Source Data [file 41467_2024_45201_MOESM4_ESM.zip › 4-Ex-AllSourceData_Yu_110124/Ex_SourceData-Fig2c-hA3-mutation-GFP/Ex_SourceData-Fig-2c-LopezYu-Mutation_number-71222.xlsx]

## Sheet: Fig-2c-LopezYu-Mutation_number
EGT-315 B6	EGT-315 Tlr3-/- Tlr7-/- Tlr9-/-	EGT-315 Tlr3-/- Tlr7-/- Tlr9-/- hA3
3.8	0	12.6
0.2	0.16	5.4
0	0	0.3
0	0.16	14.4
	0	3.625
