# Supplementary material for: T-bet+ B cells are activated by and control endogenous retroviruses through TLR-dependent mechanisms
Source: Nat Commun. 2024 Feb 9;15:1229. doi: 10.1038/s41467-024-45201-6 (PMC10858178; doi:10.1038/s41467-024-45201-6)
Supplement: Supplementary file 4 — Source Data [file 41467_2024_45201_MOESM4_ESM.zip › 4-Ex-AllSourceData_Yu_110124/Ex_SourceData-Fig5b_ABC-TW/Ex_SourceData-Fig5b-TW-T-bet_ERL15823 results221023.xlsx]

## Sheet: Fig5b-TW-T-bet_ERL15823
C57BL/6	EGT-315 B6	EGT-315 Tlr3-/-Tlr7-/-Tlr9-/-	EGT-315 T-bet-/-
2.32	57.2	4.26	0.77
	30.3	3.8	0.56
	20.4
