# Supplementary material for: T-bet+ B cells are activated by and control endogenous retroviruses through TLR-dependent mechanisms
Source: Nat Commun. 2024 Feb 9;15:1229. doi: 10.1038/s41467-024-45201-6 (PMC10858178; doi:10.1038/s41467-024-45201-6)
Supplement: Supplementary file 4 — Source Data [file 41467_2024_45201_MOESM4_ESM.zip › 4-Ex-AllSourceData_Yu_110124/Ex_SourceData-Fig5d-INFg-Sera/Ex_SourceData-Fig5d-Philipp_ IBA serum_inflammation2TA.xlsx]

## Sheet: Fig5d-Philipp_IBAserum_inflamma
C57BL/6	Tlr3-/- Tlr7-/- Tlr9-/-	EGT-315 B6	EGT-315 Tlr3-/- Tlr7-/- Tlr9-/-
385.714	354.762	422.857	276.19
307.143	385.714	407.619	287.619
316.667	344.286	428.571	270
396.667	342.381	375.714	296.667
299.524	333.333	397.143	239.524
301.905	350	390.476	254.286
301.905	326.19	385.714	255.714
340.476	289.524	328.571	269.524
323.333	369.048	388.571	259.524
391.905	321.905	425.238	236.667
	326.667	307.619	324.762
	301.905	378.095	378.095
	321.905	375.714	287.143
	368.095	422.381	274.762
		407.619	228.571
		423.81	259.524
