# Supplementary material for: T-bet+ B cells are activated by and control endogenous retroviruses through TLR-dependent mechanisms
Source: Nat Commun. 2024 Feb 9;15:1229. doi: 10.1038/s41467-024-45201-6 (PMC10858178; doi:10.1038/s41467-024-45201-6)
Supplement: Supplementary file 4 — Source Data [file 41467_2024_45201_MOESM4_ESM.zip › 4-Ex-AllSourceData_Yu_110124/Ex_SourceData-Fig6c-aDNA-ELISA/Ex_SourceData-Fig6c-anti-DNA-IgG ELISA_110521 PDML.xlsx]

## Sheet: Fig6c-anti-DNA-IgGELISA_110521
C57BL/6	Tlr3-/-Tlr7-/-Tlr9-/-	EGT-315 B6	EGT-315 Tlr3-/-Tlr7-/-Tlr9-/-
3.2	0.4	9.8	1
1.4	1	5	1.6
1.8	0.6	3.2	0.8
1.6	0.8	2	0.6
1.4	0.4	7.2	0.8
3.2	0.8	3.6	0.6
