# Supplementary material for: T-bet+ B cells are activated by and control endogenous retroviruses through TLR-dependent mechanisms
Source: Nat Commun. 2024 Feb 9;15:1229. doi: 10.1038/s41467-024-45201-6 (PMC10858178; doi:10.1038/s41467-024-45201-6)
Supplement: Supplementary file 4 — Source Data [file 41467_2024_45201_MOESM4_ESM.zip › 4-Ex-AllSourceData_Yu_110124/Ex_SourceData-Fig4c-IgDminus_GL7/Ex_SourceData-Fig4c-GL7IgDminus-61023Yu.xlsx]

## Sheet: Fig4c-GL7IgDminus-61023Yu
C57BL/6	Tlr3-/-Tlr7-/-Tlr9-/-	EGT-315 B6	EGT-315 Tlr3-/-Tlr7-/-Tlr9-/-
41	24	580	25
84	42	29	28
52	39	550	37
17	60	780	42
64	140	290	21
110	88	330	16
320	60	370	110
100	57	140	100
150	35	490	110
420	88	440	82
28	35	570	210
48	37	650	25
32		130	51
86		79	35
		340	40
		42
