# Supplementary material for: T-bet+ B cells are activated by and control endogenous retroviruses through TLR-dependent mechanisms
Source: Nat Commun. 2024 Feb 9;15:1229. doi: 10.1038/s41467-024-45201-6 (PMC10858178; doi:10.1038/s41467-024-45201-6)
Supplement: Supplementary file 4 — Source Data [file 41467_2024_45201_MOESM4_ESM.zip › 4-Ex-AllSourceData_Yu_110124/Ex_SourceData-Fig1c-PCR_ES_MEF-pMOV-GFPYu/Ex_SourceData-Fig1c-Rauch2019 ES-MEF_Yu.xlsx]

## Sheet: Fig1c-Rauch2019 ES-MEF_Yu
ES V6.5 wt	MEF wt	ES V6.5 ERV-GFP	MEF ERV-GFP	H2O
0	0	0.041	0.95	0
0	0	0.036	1.21	0
