# Supplementary material for: T-bet+ B cells are activated by and control endogenous retroviruses through TLR-dependent mechanisms
Source: Nat Commun. 2024 Feb 9;15:1229. doi: 10.1038/s41467-024-45201-6 (PMC10858178; doi:10.1038/s41467-024-45201-6)
Supplement: Supplementary file 4 — Source Data [file 41467_2024_45201_MOESM4_ESM.zip › 4-Ex-AllSourceData_Yu_110124/Ex_SourceData-Fig4d-QPCR-MuLV_TbetAID/Ex_SourceData-Fig4d-qPCRs_MuLV_TbetAID.xlsx]

## Sheet: Fig4d-qPCRs_pMOV-GFP
C57BL/6	Tlr3-/-Tlr7-/-Tlr9-/-	EGT-315 B6	EGT-315 Tlr3-/-Tlr7-/-Tlr9-/-
		1	43.15
		0.75	85.16
0	0	1
0	0	0.37
		1
		0.37
0		7.15	239.88

## Sheet: Fig4d-qPCRs_AID
C57BL/6	Tlr3-/-Tlr7-/-Tlr9-/-	EGT-315 B6	EGT-315 Tlr3-/-Tlr7-/-Tlr9-/-
0.22	0.09	1	0.123992
0.38	0.02	4.53872	0.130919
		1	0.0479644
		0.0816123	0.0942314
		1
		0.92
		1
		1.81
		1	0.13
		1.81	0.04
		1	0.04
		1.12
		1.05
		2
0.64	0.27	1	0.14

## Sheet: Fig4d-qPCRs_Tbet
C57BL/6	Tlr3-/-Tlr7-/-Tlr9-/-	EGT-315 B6	EGT-315 Tlr3-/-Tlr7-/-Tlr9-/-
		1	0.31
		1.22	0.25
		1	0.353517
		0.419457	0.921692
		1	0.538677
		0.26023	0.379757
0.36	0.21	1
0.51	0.27	0.55
		1	0.45
		1.45	0.22
		1	0.22
		0.36
		0.38
		1
0.36	0.97	1	0.92
