# Supplementary material for: T-bet+ B cells are activated by and control endogenous retroviruses through TLR-dependent mechanisms
Source: Nat Commun. 2024 Feb 9;15:1229. doi: 10.1038/s41467-024-45201-6 (PMC10858178; doi:10.1038/s41467-024-45201-6)
Supplement: Supplementary file 4 — Source Data [file 41467_2024_45201_MOESM4_ESM.zip › 4-Ex-AllSourceData_Yu_110124/Ex_SourceData-Fig6b-aMulV IgG-ELISA-SG/Ex_SourceData-Fig6b-antiMulVELISAIgG-81222Yu.xlsx]

## Sheet: Fig6b-antiMuLVELISAIgG81222
C57BL/6	Tlr3-/-Tlr7-/-Tlr9-/-	EGT-315 B6	EGT-315 Tlr3-/-Tlr7-/-Tlr9-/-
114.4	11	873.6	21.2
474.8	18.4	5568	19.2
796.8	11.4	4051.2	10.6
48.6	6.6	1766.4	23
17.8	0	3257.6	9.8
966.4	9
29	23.8	77.6	8
79.6	14.8	912	6.8
13.2		944	6
109.2		2764.8	5.8
29.4		5580.8	3.8
604		2918.4	0
244		6227.2	6.2
53.6		3257.6	4
		72.6	7.4
179.6
9		3024	5
37.8		2080
740.8
2153.6
