# Supplementary material for: T-bet+ B cells are activated by and control endogenous retroviruses through TLR-dependent mechanisms
Source: Nat Commun. 2024 Feb 9;15:1229. doi: 10.1038/s41467-024-45201-6 (PMC10858178; doi:10.1038/s41467-024-45201-6)
Supplement: Supplementary file 4 — Source Data [file 41467_2024_45201_MOESM4_ESM.zip › 4-Ex-AllSourceData_Yu_110124/Ex_SourceData-Fig5e-IgG2c-ELISA/Ex_SourceData-Fig.5e_IgG2c-ELISA.xlsx]

## Sheet: Fig.5e_IgG2c-ELISA
C57BL/6	Tlr3-/-Tlr7-/-Tlr9-/-	EGT-315 B6	EGT-315 Tlr3-/-Tlr7-/-Tlr9-/-
986	47	1163	47
3580	41	531	39
785	44	878	0
553	24	978	18
354	32	260	24
170		195	66
			44
			50
120	120	1784	206
895	79	3990	116
394	46	335	115
122	162	734	43
154		531	17
		1620	38
		1266
337	193	1741	475
428	191	4068	288
	31	2183	191
	31	508	156
	117	2017	10
		1140	106
		1945	297
		2417	214
			227
