# Supplementary material for: T-bet+ B cells are activated by and control endogenous retroviruses through TLR-dependent mechanisms
Source: Nat Commun. 2024 Feb 9;15:1229. doi: 10.1038/s41467-024-45201-6 (PMC10858178; doi:10.1038/s41467-024-45201-6)
Supplement: Supplementary file 4 — Source Data [file 41467_2024_45201_MOESM4_ESM.zip › 4-Ex-AllSourceData_Yu_110124/Ex_SourceData-FigS5e-CBA-IL4IL5/Ex_SourceData-S5e-1-REV-IL4-Ausw170923Yux3x.xlsx]

## Sheet: Fig-S5e-1-REV-IL4-Ausw17923Yu3x
C57BL/6	Tlr3-/-Tlr7-/-Tlr9-/-	EGT-315 B6	EGT-315 Tlr3-/-Tlr7-/-Tlr9-/-	EGT-315-Tbet-/-
0.3	1.305	1.512	0.263	0.601
1.005	1.014	10.401	0	1.831
0.114	0.009	0	1.296	0.197
0.006	0.048	5.889	0.385	0.779
0.441	0	1.578	1.446	1.211
1.362	0.357	0.123	0	0.0093
1.905	0.723	10.683	0.282	0
0.609		3.51	0.1596	0.0938
		1.493	1.07	0
		0.507	0.122	0.3286
		5.561	2.197	0.6948
		11.3	0.479
		2.601	0.2535
		0.441
		1.531
		1.108
		0.638
		0.676
		4.14
		0.225
