# Supplementary material for: T-bet+ B cells are activated by and control endogenous retroviruses through TLR-dependent mechanisms
Source: Nat Commun. 2024 Feb 9;15:1229. doi: 10.1038/s41467-024-45201-6 (PMC10858178; doi:10.1038/s41467-024-45201-6)
Supplement: Supplementary file 4 — Source Data [file 41467_2024_45201_MOESM4_ESM.zip › 4-Ex-AllSourceData_Yu_110124/Ex_SourceData-FigS5e-CBA-IL4IL5/Ex_SourceData-S5e-2-REV-IL5-Ausw170923Yu3x.xlsx]

## Sheet: S5e-2-REV-IL5-Ausw170923Yu3x
C57BL/6	Tlr3-/-Tlr7-/-Tlr9-/-	EGT-315 B6	EGT-315 Tlr3-/-Tlr7-/-Tlr9-/-	EGT-315-Tbet-/-
16.74	11.102	1.59	8.559	13.866
9.555	4.935	4.428	11.87	10.99
3.477	21.89	2.12	361.39	6.495
1.512	4.671	9.444	2.661	6.086
7.167	3.722	10.67	2.13	7.221
8.625	3.258	8.3397	16.74	2.341
4.338	1.833	7.299	7.897	10.064
4.239		5.61	3.511	2.628
		6.03	4.661	8.406
		16.143	49.59	5.067
		6.737	12.61	4.55
		10.284	4.528
		4.704	6.959
		4.989
		3.081
		4.9698
		7.124
		3.114
		2.474
		5.3673
		2.373
