# Supplementary material for: T-bet+ B cells are activated by and control endogenous retroviruses through TLR-dependent mechanisms
Source: Nat Commun. 2024 Feb 9;15:1229. doi: 10.1038/s41467-024-45201-6 (PMC10858178; doi:10.1038/s41467-024-45201-6)
Supplement: Supplementary file 4 — Source Data [file 41467_2024_45201_MOESM4_ESM.zip › 4-Ex-AllSourceData_Yu_110124/Ex_SourceData-Fig8d-BcellSt-IgM/Ex_SourceData-Fig8d-r B cellSt-IgM-2023Duschner.xlsx]

## Sheet: Fig8d-r B cellSt-IgM-2023Duschn
	Gruppe A									Gruppe B									Gruppe C									Gruppe D
	C57BL/6									Tlr3-/- Tlr7-/- Tlr9-/-									EGT-315 B6									EGT-315 Tlr3-/- Tlr7-/- Tlr9-/-
	A:1	A:2	A:3	A:4	A:5	A:6	A:7	A:8	A:9	B:1	B:2	B:3	B:4	B:5	B:6	B:7	B:8	B:9	C:1	C:2	C:3	C:4	C:5	C:6	C:7	C:8	C:9	D:1	D:2	D:3	D:4	D:5	D:6	D:7	D:8	D:9
NoStimulus	2.62	2.86	3.3	4.46	2.2	2.4	3.5	1.72	2.17	4.79	3.5	2.15	1.5	2	2.03	2.25	2.07	1.42	2.48	2.67	4.47	3.3	3.69	2.21	3.46	3.82		1.51	0.82	4.89	3.56	1.98	3.11	3.27
LPS	64.4	62.1	63	50	52	58.9	53.2	51.9	51.2	42.8	39	37.4	44.6	46.9	43.7	49.5	46.5	42.4	59.9	54.8	45.4	48.9	44.5	50.5	36.7	37.5		59.7	69.8	49.4	40.4	40.3	33.5	31.9
anti-IgM	22	15.6	12	17.6	11.8	6.8	25.7	10.6	13.9	7.04	5.4	0.69	3.1	2.57	2.4	3.69	1.56	2.04	12.6	16.1	20.1	7.1	24.4	20.2	22.7	25.5		3.62	0.99	9.5	5.14	0.61	4.19	4.28
R848	48.1	54.4	57	51.6	54.8	49.2	53.1	53.2		4.88	3.3	2.64	2.02	2.1	2.16	2.43			45.7	40.2	40	46.7	36.1	41.2				2.47	0.8	10.7	2.05	2.51	2.16
1668 PTO	54.7	44.5	48	40.3	41.1	41.1	42	41.4		6.36	4	4.3	2.14	4.28	4.41	3.69			49.6	47	44.6	34.1	33.4	36.6				0.17	0.05	23.4	3.74	4.36	4.36
