# Supplementary material for: T-bet+ B cells are activated by and control endogenous retroviruses through TLR-dependent mechanisms
Source: Nat Commun. 2024 Feb 9;15:1229. doi: 10.1038/s41467-024-45201-6 (PMC10858178; doi:10.1038/s41467-024-45201-6)
Supplement: Supplementary file 4 — Source Data [file 41467_2024_45201_MOESM4_ESM.zip › 4-Ex-AllSourceData_Yu_110124/Ex_SourceData-Fig8f-LPSIL4CD23/Ex_SourceData-Fig8f-LPSIL4CD23.xlsx]

## Sheet: Fig8f-1-LPS-CD23Ausw-211023
Group A	Group B
LPS: B6	LPS: Tlr3-/-Tlr7-/-Tlr9-/-
103	275
41.7	128
18.7	80.8
17.6	106
25.8	124
18.9	66.9
28.9	64.6
14.2
12.8
12.5

## Sheet: Fig8f-LPS+IL4-CD23Ausw-211023
Group A	Group B
LPS+IL4: B6	LPS+IL4: Tlr3-/-Tlr7-/-Tlr9-/-
794	1134
126	328
249	492
186	499
137	341.5
172	314
174	383
118
55.8
35.5
