# Supplementary material for: T-bet+ B cells are activated by and control endogenous retroviruses through TLR-dependent mechanisms
Source: Nat Commun. 2024 Feb 9;15:1229. doi: 10.1038/s41467-024-45201-6 (PMC10858178; doi:10.1038/s41467-024-45201-6)
Supplement: Supplementary file 4 — Source Data [file 41467_2024_45201_MOESM4_ESM.zip › 4-Ex-AllSourceData_Yu_110124/Ex_SourceData-FigS2f-Pcx_QPCR-WB/Ex_SourceData-Fig-S2f-REV_Pcx-QPCR_7923Yu.xlsx]

## Sheet: Fig-S2f-REV_REV_Pcx-QPCR_7923
B6	EGT-315
9.91	11.7
24.5	12.4
9	9.3
15.21	4.33
