# Supplementary material for: T-bet+ B cells are activated by and control endogenous retroviruses through TLR-dependent mechanisms
Source: Nat Commun. 2024 Feb 9;15:1229. doi: 10.1038/s41467-024-45201-6 (PMC10858178; doi:10.1038/s41467-024-45201-6)
Supplement: Supplementary file 4 — Source Data [file 41467_2024_45201_MOESM4_ESM.zip › 4-Ex-AllSourceData_Yu_110124/Ex_SourceData-FigS2f-Pcx_QPCR-WB/Ex_SourceData-S2f-1-REVISION-Ausw-Pcx-Yu6923.xlsx]

## Sheet: 0
	Well	Fluor	Target	Content	Sample	Biological Set Name	Cq	Cq Mean	Cq Std. Dev	Starting Quantity (SQ)	Log Starting Quantity	SQ Mean	SQ Std. Dev	Set Point	Well Note
	A01	SBG1	Aktin	Neg Ctrl	1		32.3605	32.3605	0				0	72				Probe cDNA 5923	Cq-Wert Aktin	Cq-Wert Pcx	delta Cq	delta delta Cq	2^-deltadeltaCq	CqpxcUMG		Mittelwert
	B01	SBG1	Aktin	Unkn	2		16.3817	16.3817	0				0	72			ab-Primer	1	18.2792	16.1226	-2.15664			4.47		9.91			B6	EGT
	C01	SBG1	Aktin	Unkn	3		16.6015	16.6015	0			0	0	72				2	19.3708	16.3559	-3.01487			8.05		15.21			9.91	11.7
	D01	SBG1	Aktin	Unkn	4		16.0315	16.0315	0				0	72				3	18.6177	15.6438	-2.97395			7.84		12.4			24.5	12.4
	E01	SBG1	Aktin	Unkn	5		16.2232	16.2232	0				0	72				4	18.3916	14.093	-4.29856			19.7		24.5			9	9.3
	F01	SBG1	Aktin	Unkn	6		16.8904	16.8904	0				0	72				5	16.6754	13.1526	-3.52285			11.5		9			15.21	4.33
	G01	SBG1	Aktin	Unkn	7		18.9071	18.9071	0				0	72				6	17.6762	13.4975	-4.17868			18.1		9.3
	H01	SBG1	Aktin	Unkn	8		16.9172	16.9172	0				0	72				7	17.6872	16.437	-1.25017			2.37		4.33
	A02	SBG1	Aktin	Unkn	9		17.7456	17.7456	0				0	72				8	16.5854	16.8369	0.25153			1.19		11.7		MW	14.655	9.4325
	B02	SBG1	Aktin	Unkn	10		16.2309	16.2309	0				0	72														SD	7.11164	3.65151
	C02	SBG1	Aktin	Unkn	11		16.4173	16.4173	0				0	72			12-Primer	1	18.2792	16.4523	-1.82691			3.56				T-test	0.119604
	D02	SBG1	Aktin	Unkn	12		18.6886	18.6886	0				0	72				2	19.3708	15.2105	-4.16025			17.9
	E02	SBG1	Aktin	Unkn	13		16.5408	16.5408	0				0	72				3	18.6177	17.2006	-1.41711			2.67
	F02	SBG1	Aktin	Unkn	14		16.789	16.789	0				0	72				4	18.3916	14.093	-4.29856			19.7
	G02	SBG1	Aktin	Unkn	15		18.2926	18.2926	0				0	72				5	16.6754	14.1263	-2.54911			5.85
	H02	SBG1	Aktin	Unkn	16		19.6384	19.6384	0				0	72				6	17.6762	15.6129	-2.06334			4.16
	A03	SBG1	Unc93	Neg Ctrl	17			0	0				0	72				7	17.6872	17.2846	-0.402611			1.32
	B03	SBG1	Unc93	Unkn	18		22.5601	22.5601	0				0	72				8	16.5854	13.585	-3.00045			8
	C03	SBG1	Unc93	Unkn	19		22.0991	22.0991	0				0	72
	D03	SBG1	Unc93	Unkn	20		22.0837	22.0837	0				0	72			XY-Primer	1	18.2792	13.8367	-4.44254			21.7
	E03	SBG1	Unc93	Unkn	21		23.0482	23.0482	0				0	72				2	19.3708	15.0707	-4.3001			19.7
	F03	SBG1	Unc93	Unkn	22		23.603	23.603	0				0	72				3	18.6177	13.873	-4.74473			26.7
	G03	SBG1	Unc93	Unkn	23		23.858	23.858	0				0	72				4	18.3916	13.3057	-5.08584			34.1
	H03	SBG1	Unc93	Unkn	24		22.9302	22.9302	0				0	72				5	16.6754	13.3929	-3.28259			9.71
	A04	SBG1	Unc93	Unkn	25		23.8492	23.8492	0				0	72				6	17.6762	15.1629	-2.51335			5.7
	B04	SBG1	Unc93	Unkn	26		22.2696	22.2696	0				0	72				7	17.6872	14.4678	-3.21935			9.3
	C04	SBG1	Unc93	Unkn	27		22.7479	22.7479	0				0	72				8	16.5854	11.8749	-4.71052			26.2
	D04	SBG1	Unc93	Unkn	28		24.6583	24.6583	0				0	72
	E04	SBG1	Unc93	Unkn	29		22.6656	22.6656	0				0	72
	F04	SBG1	Unc93	Unkn	30		22.4293	22.4293	0				0	72
	G04	SBG1	Unc93	Unkn	31		23.0885	23.0885	0				0	72
	H04	SBG1	Unc93	Unkn	32		24.9443	24.9443	0				0	72

## Sheet: Run Information
File Name	admin_2022-02-02 17-19-27_MO002147.pcrd
Created By User	admin
Notes
ID
Run Started	02/02/2022 16:19:39 UTC
Run Ended	01/01/0001 00:01:00 UTC
Sample Vol	20
Lid Temp	100
Protocol File Name	201007_qPCR4.1_Programm.prcl
Plate Setup File Name	Quick Plate_48 wells_FAM.pltd
Base Serial Number	MM004434
Optical Head Serial Number	MO002147
CFX Manager Version	3.1.1517.0823.
