# Supplementary material for: T-bet+ B cells are activated by and control endogenous retroviruses through TLR-dependent mechanisms
Source: Nat Commun. 2024 Feb 9;15:1229. doi: 10.1038/s41467-024-45201-6 (PMC10858178; doi:10.1038/s41467-024-45201-6)
Supplement: Supplementary file 4 — Source Data [file 41467_2024_45201_MOESM4_ESM.zip › 4-Ex-AllSourceData_Yu_110124/Ex_SourceData-Fig1h-Organ-celltypesGFP/Ex_SourceData-1h-BM-Eileen-Celltypes-GFP+BM_180822.xlsx]

## Sheet: 1h-BM-Eileen-Celltypes-GFP-BM
	ERV-GFP positive	ERV-GFP negative				SD%
B cells (B220)	3.2	96.8				2.4
	28.5	71.5
T cells (CD4)	8.9	91.1				9.3
	25	75
Granulocytes (Ly6G)	2.8	97.2				2.49
	34.6	65.4
DC (CD11c)	2.8	97.2				0.04
	26.6	73.4
