# Supplementary material for: T-bet+ B cells are activated by and control endogenous retroviruses through TLR-dependent mechanisms
Source: Nat Commun. 2024 Feb 9;15:1229. doi: 10.1038/s41467-024-45201-6 (PMC10858178; doi:10.1038/s41467-024-45201-6)
Supplement: Supplementary file 4 — Source Data [file 41467_2024_45201_MOESM4_ESM.zip › 4-Ex-AllSourceData_Yu_110124/Ex_SourceData-Fig1h-Organ-celltypesGFP/Ex_SourceData-1h-SP_Eileen-Celltypes-GFP+SPLEEN_180822.xlsx]

## Sheet: 1h-SP_Eileen-Celltypes-GFP-SP
			ERV-GFP positive	ERV-GFP negative				SD GFP+
		B cells (B220)	7.6	92.4				4.28
			17.7	82.3
		T cells (CD4)	9.2	90.8				7.46
			15	85
		Granulocytes (Ly6G)	27	73				14.1
			54	46
		DC (CD11c)	9	91				4.21
			34	66
